# Supplementary material for: A comparative genomic study across 396 liver biopsies provides deep insight into FGF21 mode of action as a therapeutic agent in metabolic dysfunction‐associated steatotic liver disease
Source: Clin Transl Med. 2025 Feb 17;15(2):e70218. doi: 10.1002/ctm2.70218 (PMC11832436; doi:10.1002/ctm2.70218)
Supplement: Supplementary file 1 — Supporting Information [file CTM2-15-e70218-s001.xlsx]

## Sheet: READ ME
Table S1 Summary of the given 9 datasets and 396 MASLD patients for further analysis.
Table S2 Patient demographics.
Table S3 Clinical features of all MASLD patients and controls.
Table S4 The experimentally validated FGF21 target genes and FGF21 transcriptional regulators in liver.
Table S5 Cytokines, chemokines, growth factors and their receptors.
Table S6 Human cell markers in liver.
Table S7 Human ECM coding genes.
Table S8 GSEA functional enrichment analysis of DEGs in MASLD patients
Table S9 Immunce cell types enrichment analysis in MASLD patients

## Sheet: Table S1
Platform	Microarray						RNAseq
	GPL6884_Illumina HumanWG-6 v3.0 expression beadchip	GPL14877_Affymetrix Human Genome U133 Plus 2.0 Array	GPL570_Affymetrix Human Genome U133 Plus 2.0 Array	GPL11532_Affymetrix Human Gene 1.1 ST Array	GPL14951_Illumina HumanHT-12 WG-DASL V4.0 R2 expression beadchip	GPL14877_Affymetrix Human Genome U133 Plus 2.0 Array	GPL18573_Illumina NextSeq 500 (Homo sapiens)	GPL16791_Illumina HiSeq 2500 (Homo sapiens)	GPL16791_Illumina HiSeq 2500 (Homo sapiens)
GEO accession Clinical Characteristics	GSE33814	GSE37031	GSE63067	GSE48452	GSE89632	Hannover cohort/own data1	GSE126848	GSE130970	GSE135251
Control	11	7	3	5	13	Absence	14	5	8
MASLD (MASL/MASH)	11/11a	0/8b	0/7b	4/14c	17/18c	7/14c	15/16d	28/42c	46/138c
Age (years)	Absence	Absence	Absence	42.67±9.78	44.46±11.17	Absence	Absence	50.44±11.45	Absence
Gender (F/M)				14/4	16/19	6/15	10/21	43/27
Body mass index (kg/m²)				47.7±12.9	30.53±5.23*2	26.85±3.95*1	Absence	Absence
Steatosis (0:1:2:3)				0:3:2:13	0:12:14:9	0:13:4:4		0:29:27:14	0:10:0:8*166
Lobular inflammation (0:1:2:3)				4:6:6:2	17:10:6:2	0:10:6:5		4:55:11:0	10:0:0:8*166
Hepatocellular Ballooning (0:1:2)				10:08:00	17:12:06	02:10:09		23:22:25	10:0:8*166
Overall acitivity2 (Total NAS score ranges from 0-8: sum of steatosis,ballooning degeneration, and lobular inflammation) (n)
NAS (0:1:2:3:4:5:6:7:8)	Absence	Absence	Absence	0:3:0:1:2:8:3:1:0	0:7:7:3:8:5:4:0:1	0:0:2:5:4:3:3:2:2	Absence	0:2:8:18:16:18:8:0:0	0:10:14:22:33:44:36:17:8
Fibrosis stage2 (0:1:2:3:4)
Fibrosis stage (0:1:2:3:4)	Absence	Absence	Absence	7:8:0:2:1	19:7:1:4:4	1:5:6:8:1	Absence	18:28:8:14:2	30:41:50:50:13
N: total number of patients; n: number of patients; “*”: data missing.
“a”: Matteoni score system3 : MASL: Type I/II; MASH: Type III/IV.
“b”: Brunt score system4: MASL: Grade 1; MASH: Grade 2/3.
“c”: NAS score system2: MASL: NAS≤3; MASH: NAS≥4.
“d”: SAF score system5: MASL: Presence of steatosis in > 5% of hepatocytes and activity score < 2; MASH: Presence of hepatocyte ballooning and activity score≥ 2.
References
1. Sahini N, Borlak J. Genomics of human fatty liver disease reveal mechanistically linked lipid droplet-associated gene regulations in bland steatosis and nonalcoholic steatohepatitis. Transl Res 2016; 177: 41–69.
2. Kleiner DE, Brunt EM, Van Natta M, et al. Design and validation of a histological scoring system for nonalcoholic fatty liver disease. Hepatology 2005; 41(6): 1313–1321.
3. Matteoni CA, Younossi ZM, Gramlich T, Boparai N, Liu YC, McCullough AJ. Nonalcoholic fatty liver disease: A spectrum of clinical and pathological severity. Gastroenterology 1999; 116(6): 1413–1419.
4. Brunt EM, Janney CG, Di Bisceglie AM, Neuschwander-Tetri BA, Bacon BR. Nonalcoholic steatohepatitis: A proposal for grading and staging the histological lesions. Am J Gastroenterol 1999; 94(9): 2467–2474.
5. Bedossa P, Poitou C, Veyrie N, et al. Histopathological algorithm and scoring system for evaluation of liver lesions in morbidly obese patients. Hepatology 2012; 56(5): 1751–1759.

## Sheet: Table S2
Disease entity Clinical Characteristics	The total size of MASL patients (N=128)		The total size of MASH patients (N=268)		The total size of MASLD patients (N=396)		The total size of MASLD patients (N=396)
							Female (N=89)		Male (N=86)
Age (years)	46.37±10.64	n=49	48.42±12.11	n=74	47.60±11.55	n=123	49.8±12.0	n=73	44.5±10.1	n=50
Gender (F/M)	34/37	n=71	55/49	n=104	89/86	n=175	-	-	-	-
Body mass index (kg/m²)	31±9.77	n=27	35.59±11.77	n=44	33.85±11.21	n=71	38.5±12.9	n=35	29.4±7.0	n=36
Steatosis	0:45:17:4	n=66	0:22:30:44	n=96	0:67:47:48	n=162	0:32:25:22	n=79	0:25:22:18	n=65
(0:1:2:3)
Lobular inflammation (0:1:2:3)	35:30:1:0	n=66	0:51:28:17	n=96	35:81:29:17	n=162	13:43:19:4	n=79	12:38:10:5	n=65
Hepatocellular Ballooning (0:1:2)	2 days, 4:14:00	n=66	10:38:48	n=96	2 days, 14:52:48	n=162	1 day, 1:28:26	n=79	1 day, 2:25:14	n=65
Overall acitivity (Total NAS score ranges from 0-8: sum of steatosis,ballooning degeneration, and lobular inflammation) (n)
NAS	0:22:11:49:0:0:0:0:0	n=102	0:0:0:0:63:78:54:20:11	n=226	0:22:31:49:63:78:54:20:11	n=328	0:8:6:14:16:20:12:1:2	n=79	0:4:11:13:14:14:6:2:1	n=65
(0:1:2:3:4:5:6:7:8)
Fibrosis stage (0:1:2:3:4)
Fibrosis stage	50:34:7:6:5	n=102	25:55:58:72:16	n=226	75:89:65:78:21	n=328	23:23:8:29:6	n=79	22:25:7:9:2	n=65
(0:1:2:3:4)
N: total number of patients; n: number of patients.

## Sheet: Table S3
GEO accession	Datasets	Data type	Control/Disease entity	Score system	Steatosis (NAS)	Lobular inflammation (NAS)	Ballooning (NAS)	NAS	Fibrosis (Kleiner et al., score)	Age (y)	BMI (kg/m²)	Gender	Fold change of FGF21 expression	p-value	Group	Associated illness
GSM3615296	GSE126848	RNA-seq	MASL	SAF	NA	NA	NA	NA	NA	NA	NA	Female	4.85308	1.8025e-09	FGF21(↑)	diabetes: no
GSM3615297	GSE126848	RNA-seq	MASL	SAF	NA	NA	NA	NA	NA	NA	NA	Female	1.73328	1.8025e-09	FGF21(↑)	diabetes: no
GSM3615300	GSE126848	RNA-seq	MASL	SAF	NA	NA	NA	NA	NA	NA	NA	Female	-1.17098	1.8025e-09	FGF21(↔)	diabetes: no
GSM3615304	GSE126848	RNA-seq	MASL	SAF	NA	NA	NA	NA	NA	NA	NA	Female	10.8201	1.8025e-09	FGF21(↑)	diabetes: no
GSM3615305	GSE126848	RNA-seq	MASL	SAF	NA	NA	NA	NA	NA	NA	NA	Female	5.77021	1.8025e-09	FGF21(↑)	diabetes: no
GSM3615307	GSE126848	RNA-seq	MASL	SAF	NA	NA	NA	NA	NA	NA	NA	Female	1.83348	1.8025e-09	FGF21(↑)	diabetes: no
GSM3615293	GSE126848	RNA-seq	MASL	SAF	NA	NA	NA	NA	NA	NA	NA	Male	1.15361	1.8025e-09	FGF21(↔)	diabetes: no
GSM3615294	GSE126848	RNA-seq	MASL	SAF	NA	NA	NA	NA	NA	NA	NA	Male	2.99971	1.8025e-09	FGF21(↑)	diabetes: no
GSM3615295	GSE126848	RNA-seq	MASL	SAF	NA	NA	NA	NA	NA	NA	NA	Male	4.99782	1.8025e-09	FGF21(↑)	diabetes: no
GSM3615298	GSE126848	RNA-seq	MASL	SAF	NA	NA	NA	NA	NA	NA	NA	Male	-2.80965	1.8025e-09	FGF21(↓)	diabetes: no
GSM3615299	GSE126848	RNA-seq	MASL	SAF	NA	NA	NA	NA	NA	NA	NA	Male	1.78464	1.8025e-09	FGF21(↑)	diabetes: no
GSM3615301	GSE126848	RNA-seq	MASL	SAF	NA	NA	NA	NA	NA	NA	NA	Male	-1.16541	1.8025e-09	FGF21(↔)	diabetes: no
GSM3615302	GSE126848	RNA-seq	MASL	SAF	NA	NA	NA	NA	NA	NA	NA	Male	1.5187	1.8025e-09	FGF21(↑)	diabetes: no
GSM3615303	GSE126848	RNA-seq	MASL	SAF	NA	NA	NA	NA	NA	NA	NA	Male	5.60849	1.8025e-09	FGF21(↑)	diabetes: no
GSM3615306	GSE126848	RNA-seq	MASL	SAF	NA	NA	NA	NA	NA	NA	NA	Male	4.33632	1.8025e-09	FGF21(↑)	diabetes: no
GSM3758024	GSE130970	RNA-seq	MASL	NAS	1	1	1	3	2	55	NA	Female	3.35634	0.000363206	FGF21(↑)	NA
GSM3758025	GSE130970	RNA-seq	MASL	NAS	1	1	1	3	1	31	NA	Female	2.48982	0.000363206	FGF21(↑)	NA
GSM3758026	GSE130970	RNA-seq	MASL	NAS	1	1	1	3	2	65	NA	Female	1.20949	0.000363206	FGF21(↔)	NA
GSM3758027	GSE130970	RNA-seq	MASL	NAS	2	1	0	3	1	48	NA	Female	3.12004	0.000363206	FGF21(↑)	NA
GSM3758032	GSE130970	RNA-seq	MASL	NAS	1	1	1	3	3	70	NA	Female	9.46187	0.000363206	FGF21(↑)	NA
GSM3758035	GSE130970	RNA-seq	MASL	NAS	1	1	1	3	0	47	NA	Female	2.72669	0.000363206	FGF21(↑)	NA
GSM3758042	GSE130970	RNA-seq	MASL	NAS	2	1	0	3	0	38	NA	Female	2.26612	0.000363206	FGF21(↑)	NA
GSM3758043	GSE130970	RNA-seq	MASL	NAS	2	1	0	3	0	59	NA	Female	1.17236	0.000363206	FGF21(↔)	NA
GSM3758048	GSE130970	RNA-seq	MASL	NAS	1	1	0	2	0	43	NA	Female	2.08675	0.000363206	FGF21(↑)	NA
GSM3758053	GSE130970	RNA-seq	MASL	NAS	2	0	0	2	0	60	NA	Female	4.89268	0.000363206	FGF21(↑)	NA
GSM3758054	GSE130970	RNA-seq	MASL	NAS	1	1	0	2	0	56	NA	Female	3.08753	0.000363206	FGF21(↑)	NA
GSM3758055	GSE130970	RNA-seq	MASL	NAS	1	0	0	1	0	59	NA	Female	1.44512	0.000363206	FGF21(↔)	NA
GSM3758063	GSE130970	RNA-seq	MASL	NAS	2	1	0	3	1	53	NA	Female	2.31006	0.000363206	FGF21(↑)	NA
GSM3758067	GSE130970	RNA-seq	MASL	NAS	1	0	0	1	1	41	NA	Female	1.99672	0.000363206	FGF21(↑)	NA
GSM3758071	GSE130970	RNA-seq	MASL	NAS	2	1	0	3	1	53	NA	Female	2.41368	0.000363206	FGF21(↑)	NA
GSM3758081	GSE130970	RNA-seq	MASL	NAS	1	1	1	3	1	35	NA	Female	1.24617	0.000363206	FGF21(↔)	NA
GSM3758020	GSE130970	RNA-seq	MASL	NAS	2	1	0	3	2	41	NA	Male	6.50647	0.000363206	FGF21(↑)	NA
GSM3758029	GSE130970	RNA-seq	MASL	NAS	1	1	0	2	1	50	NA	Male	-1.04029	0.000363206	FGF21(↔)	NA
GSM3758033	GSE130970	RNA-seq	MASL	NAS	1	2	0	3	4	41	NA	Male	-1.93694	0.000363206	FGF21(↓)	NA
GSM3758037	GSE130970	RNA-seq	MASL	NAS	1	1	1	3	0	49	NA	Male	1.31165	0.000363206	FGF21(↔)	NA
GSM3758038	GSE130970	RNA-seq	MASL	NAS	2	0	1	3	1	40	NA	Male	3.13363	0.000363206	FGF21(↑)	NA
GSM3758044	GSE130970	RNA-seq	MASL	NAS	1	1	0	2	0	59	NA	Male	-1.27039	0.000363206	FGF21(↔)	NA
GSM3758045	GSE130970	RNA-seq	MASL	NAS	1	1	0	2	0	34	NA	Male	-1.3244	0.000363206	FGF21(↔)	NA
GSM3758047	GSE130970	RNA-seq	MASL	NAS	1	1	1	3	0	64	NA	Male	1.05801	0.000363206	FGF21(↔)	NA
GSM3758052	GSE130970	RNA-seq	MASL	NAS	2	1	0	3	0	32	NA	Male	2.77439	0.000363206	FGF21(↑)	NA
GSM3758056	GSE130970	RNA-seq	MASL	NAS	1	1	0	2	0	51	NA	Male	-1.45155	0.000363206	FGF21(↔)	NA
GSM3758061	GSE130970	RNA-seq	MASL	NAS	2	1	0	3	1	38	NA	Male	1.44712	0.000363206	FGF21(↔)	NA
GSM3758064	GSE130970	RNA-seq	MASL	NAS	1	1	0	2	1	52	NA	Male	2.62024	0.000363206	FGF21(↑)	NA
GSM3998175	GSE135251	RNA-seq	MASL	NAS	NA	NA	NA	2	0	NA	NA	NA	-2.25037	0.00563174	FGF21(↓)	NA
GSM3998177	GSE135251	RNA-seq	MASL	NAS	1	0	0	1	1	NA	NA	NA	-3.79901	0.00563174	FGF21(↓)	NA
GSM3998182	GSE135251	RNA-seq	MASL	NAS	NA	NA	NA	3	2	NA	NA	NA	-5.4375	0.00563174	FGF21(↓)	NA
GSM3998186	GSE135251	RNA-seq	MASL	NAS	NA	NA	NA	3	2	NA	NA	NA	-3.22738	0.00563174	FGF21(↓)	NA
GSM3998192	GSE135251	RNA-seq	MASL	NAS	NA	NA	NA	2	1	NA	NA	NA	-3.50452	0.00563174	FGF21(↓)	NA
GSM3998194	GSE135251	RNA-seq	MASL	NAS	NA	NA	NA	3	1	NA	NA	NA	-7.37546	0.00563174	FGF21(↓)	NA
GSM3998197	GSE135251	RNA-seq	MASL	NAS	NA	NA	NA	2	1	NA	NA	NA	-2.46302	0.00563174	FGF21(↓)	NA
GSM3998198	GSE135251	RNA-seq	MASL	NAS	NA	NA	NA	2	1	NA	NA	NA	-1.03398	0.00563174	FGF21(↔)	NA
GSM3998205	GSE135251	RNA-seq	MASL	NAS	NA	NA	NA	3	1	NA	NA	NA	-2.32004	0.00563174	FGF21(↓)	NA
GSM3998227	GSE135251	RNA-seq	MASL	NAS	NA	NA	NA	3	4	NA	NA	NA	-2.60902	0.00563174	FGF21(↓)	NA
GSM3998230	GSE135251	RNA-seq	MASL	NAS	NA	NA	NA	3	4	NA	NA	NA	-2.86454	0.00563174	FGF21(↓)	NA
GSM3998231	GSE135251	RNA-seq	MASL	NAS	NA	NA	NA	3	1	NA	NA	NA	-4.9795	0.00563174	FGF21(↓)	NA
GSM3998232	GSE135251	RNA-seq	MASL	NAS	1	0	0	1	1	NA	NA	NA	-1.10862	0.00563174	FGF21(↔)	NA
GSM3998236	GSE135251	RNA-seq	MASL	NAS	NA	NA	NA	3	1	NA	NA	NA	-1.29594	0.00563174	FGF21(↔)	NA
GSM3998244	GSE135251	RNA-seq	MASL	NAS	NA	NA	NA	3	0	NA	NA	NA	-4.34563	0.00563174	FGF21(↓)	NA
GSM3998249	GSE135251	RNA-seq	MASL	NAS	NA	NA	NA	2	0	NA	NA	NA	-6.16046	0.00563174	FGF21(↓)	NA
GSM3998258	GSE135251	RNA-seq	MASL	NAS	NA	NA	NA	2	4	NA	NA	NA	-4.22058	0.00563174	FGF21(↓)	NA
GSM3998260	GSE135251	RNA-seq	MASL	NAS	NA	NA	NA	3	2	NA	NA	NA	-1.09663	0.00563174	FGF21(↔)	NA
GSM3998265	GSE135251	RNA-seq	MASL	NAS	NA	NA	NA	3	3	NA	NA	NA	-3.83346	0.00563174	FGF21(↓)	NA
GSM3998272	GSE135251	RNA-seq	MASL	NAS	NA	NA	NA	3	0	NA	NA	NA	-5.04484	0.00563174	FGF21(↓)	NA
GSM3998275	GSE135251	RNA-seq	MASL	NAS	1	0	0	1	4	NA	NA	NA	-3.12156	0.00563174	FGF21(↓)	NA
GSM3998276	GSE135251	RNA-seq	MASL	NAS	NA	NA	NA	2	0	NA	NA	NA	1.46724	0.00563174	FGF21(↔)	NA
GSM3998279	GSE135251	RNA-seq	MASL	NAS	NA	NA	NA	2	1	NA	NA	NA	-1.8577	0.00563174	FGF21(↓)	NA
GSM3998281	GSE135251	RNA-seq	MASL	NAS	1	0	0	1	0	NA	NA	NA	-2.50796	0.00563174	FGF21(↓)	NA
GSM3998286	GSE135251	RNA-seq	MASL	NAS	NA	NA	NA	2	0	NA	NA	NA	-3.25379	0.00563174	FGF21(↓)	NA
GSM3998289	GSE135251	RNA-seq	MASL	NAS	NA	NA	NA	3	0	NA	NA	NA	-4.01009	0.00563174	FGF21(↓)	NA
GSM3998293	GSE135251	RNA-seq	MASL	NAS	NA	NA	NA	3	0	NA	NA	NA	-2.93581	0.00563174	FGF21(↓)	NA
GSM3998295	GSE135251	RNA-seq	MASL	NAS	NA	NA	NA	3	1	NA	NA	NA	-7.35355	0.00563174	FGF21(↓)	NA
GSM3998296	GSE135251	RNA-seq	MASL	NAS	NA	NA	NA	3	1	NA	NA	NA	-1.28513	0.00563174	FGF21(↔)	NA
GSM3998302	GSE135251	RNA-seq	MASL	NAS	NA	NA	NA	3	1	NA	NA	NA	1.8087	0.00563174	FGF21(↑)	NA
GSM3998303	GSE135251	RNA-seq	MASL	NAS	1	0	0	1	0	NA	NA	NA	-2.52501	0.00563174	FGF21(↓)	NA
GSM3998304	GSE135251	RNA-seq	MASL	NAS	NA	NA	NA	2	0	NA	NA	NA	-3.9815	0.00563174	FGF21(↓)	NA
GSM3998305	GSE135251	RNA-seq	MASL	NAS	1	0	0	1	0	NA	NA	NA	-2.4115	0.00563174	FGF21(↓)	NA
GSM3998307	GSE135251	RNA-seq	MASL	NAS	1	0	0	1	0	NA	NA	NA	-1.28682	0.00563174	FGF21(↔)	NA
GSM3998310	GSE135251	RNA-seq	MASL	NAS	1	0	0	1	1	NA	NA	NA	-1.22686	0.00563174	FGF21(↔)	NA
GSM3998326	GSE135251	RNA-seq	MASL	NAS	NA	NA	NA	2	0	NA	NA	NA	-2.46358	0.00563174	FGF21(↓)	NA
GSM3998331	GSE135251	RNA-seq	MASL	NAS	NA	NA	NA	3	1	NA	NA	NA	-4.84918	0.00563174	FGF21(↓)	NA
GSM3998334	GSE135251	RNA-seq	MASL	NAS	NA	NA	NA	3	3	NA	NA	NA	-5.20719	0.00563174	FGF21(↓)	NA
GSM3998336	GSE135251	RNA-seq	MASL	NAS	NA	NA	NA	2	0	NA	NA	NA	-6.11963	0.00563174	FGF21(↓)	NA
GSM3998340	GSE135251	RNA-seq	MASL	NAS	NA	NA	NA	3	3	NA	NA	NA	-6.74444	0.00563174	FGF21(↓)	NA
GSM3998344	GSE135251	RNA-seq	MASL	NAS	1	0	0	1	1	NA	NA	NA	-2.91901	0.00563174	FGF21(↓)	NA
GSM3998352	GSE135251	RNA-seq	MASL	NAS	NA	NA	NA	3	1	NA	NA	NA	-2.62415	0.00563174	FGF21(↓)	NA
GSM3998353	GSE135251	RNA-seq	MASL	NAS	NA	NA	NA	2	0	NA	NA	NA	-4.26763	0.00563174	FGF21(↓)	NA
GSM3998361	GSE135251	RNA-seq	MASL	NAS	1	0	0	1	0	NA	NA	NA	-1.38063	0.00563174	FGF21(↔)	NA
GSM3998365	GSE135251	RNA-seq	MASL	NAS	NA	NA	NA	3	3	NA	NA	NA	-1.65991	0.00563174	FGF21(↓)	NA
GSM3998366	GSE135251	RNA-seq	MASL	NAS	NA	NA	NA	2	0	NA	NA	NA	-1.06437	0.00563174	FGF21(↔)	NA
GSM836224	GSE33814	Microarray	MASL	Matteoni	NA	NA	NA	NA	NA	NA	NA	NA	2.21772	2.16203e-12	FGF21(↑)	NA
GSM836225	GSE33814	Microarray	MASL	Matteoni	NA	NA	NA	NA	NA	NA	NA	NA	1.76642	2.16203e-12	FGF21(↑)	NA
GSM836227	GSE33814	Microarray	MASL	Matteoni	NA	NA	NA	NA	NA	NA	NA	NA	1.53936	2.16203e-12	FGF21(↑)	NA
GSM836237	GSE33814	Microarray	MASL	Matteoni	NA	NA	NA	NA	NA	NA	NA	NA	1.33442	2.16203e-12	FGF21(↔)	NA
GSM836238	GSE33814	Microarray	MASL	Matteoni	NA	NA	NA	NA	NA	NA	NA	NA	1.42166	2.16203e-12	FGF21(↔)	NA
GSM836240	GSE33814	Microarray	MASL	Matteoni	NA	NA	NA	NA	NA	NA	NA	NA	1.04144	2.16203e-12	FGF21(↔)	NA
GSM836241	GSE33814	Microarray	MASL	Matteoni	NA	NA	NA	NA	NA	NA	NA	NA	1.3877	2.16203e-12	FGF21(↔)	NA
GSM836242	GSE33814	Microarray	MASL	Matteoni	NA	NA	NA	NA	NA	NA	NA	NA	-1.12152	2.16203e-12	FGF21(↔)	NA
GSM836243	GSE33814	Microarray	MASL	Matteoni	NA	NA	NA	NA	NA	NA	NA	NA	2.38417	2.16203e-12	FGF21(↑)	NA
GSM836244	GSE33814	Microarray	MASL	Matteoni	NA	NA	NA	NA	NA	NA	NA	NA	-1.36631	2.16203e-12	FGF21(↔)	NA
GSM836245	GSE33814	Microarray	MASL	Matteoni	NA	NA	NA	NA	NA	NA	NA	NA	1.62357	2.16203e-12	FGF21(↑)	NA
GSM1178986	GSE48452	Microarray	MASL	NAS	3	0	0	3	0	46	43.5	Female	1.07134	0.000280332	FGF21(↔)	NA
GSM1178988	GSE48452	Microarray	MASL	NAS	1	0	0	1	0	24	51.9	Female	1.09015	0.000280332	FGF21(↔)	NA
GSM1178989	GSE48452	Microarray	MASL	NAS	1	0	0	1	0	32	48.6	Female	1.20128	0.000280332	FGF21(↔)	NA
GSM1179037	GSE48452	Microarray	MASL	NAS	1	0	0	1	0	32	60.2	Female	4.12189	0.000280332	FGF21(↑)	NA
GSM2385720	GSE89632	Microarray	MASL	NAS	1	0	0	1	0	60	27.97	Female	-1.02503	0.00194839	FGF21(↔)	diabetes: yes
GSM2385722	GSE89632	Microarray	MASL	NAS	2	0	0	2	1	60	27.77	Female	1.00902	0.00194839	FGF21(↔)	diabetes: yes
GSM2385724	GSE89632	Microarray	MASL	NAS	1	0	0	1	0	47	28.89	Female	-1.00083	0.00194839	FGF21(↔)	diabetes: yes
GSM2385726	GSE89632	Microarray	MASL	NAS	2	0	0	2	0	35	27.24	Female	2.33742	0.00194839	FGF21(↑)	diabetes: yes
GSM2385740	GSE89632	Microarray	MASL	NAS	3	0	0	3	0	51	32.47	Female	1.71956	0.00194839	FGF21(↑)	diabetes: no
GSM2385755	GSE89632	Microarray	MASL	NAS	1	0	0	1	0	54	23.54	Female	-1.73202	0.00194839	FGF21(↓)	diabetes: no
GSM2385723	GSE89632	Microarray	MASL	NAS	3	0	0	3	0	46	41.19	Male	-1.71621	0.00194839	FGF21(↓)	diabetes: no
GSM2385725	GSE89632	Microarray	MASL	NAS	2	0	0	2	0	30	32.9	Male	2.05842	0.00194839	FGF21(↑)	diabetes: no
GSM2385727	GSE89632	Microarray	MASL	NAS	2	0	0	2	0	31	29.22	Male	-1.70825	0.00194839	FGF21(↓)	diabetes: no
GSM2385730	GSE89632	Microarray	MASL	NAS	1	0	0	1	0	42	30.11	Male	-1.12405	0.00194839	FGF21(↔)	diabetes: no
GSM2385733	GSE89632	Microarray	MASL	NAS	3	0	0	3	0	40	28.86	Male	1.68344	0.00194839	FGF21(↑)	diabetes: no
GSM2385734	GSE89632	Microarray	MASL	NAS	1	0	0	1	0	44	22.92	Male	-1.2524	0.00194839	FGF21(↔)	diabetes: yes
GSM2385738	GSE89632	Microarray	MASL	NAS	1	0	0	1	0	45	24.16	Male	1.19992	0.00194839	FGF21(↔)	diabetes: no
GSM2385744	GSE89632	Microarray	MASL	NAS	2	0	0	2	0	37	24.81	Male	2.2502	0.00194839	FGF21(↑)	diabetes: no
GSM2385745	GSE89632	Microarray	MASL	NAS	2	0	0	2	0	50	33.15	Male	-2.08286	0.00194839	FGF21(↓)	diabetes: no
GSM2385746	GSE89632	Microarray	MASL	NAS	2	0	0	2	0	53	28.6	Male	-1.66546	0.00194839	FGF21(↓)	diabetes: no
GSM2385749	GSE89632	Microarray	MASL	NAS	1	0	0	1	1	49	NA	Male	-1.05099	0.00194839	FGF21(↔)	diabetes: no
HL12	Hannover cohort/own data	Microarray	MASL	NAS	1	1	1	3	1	NA	26	Female	1.199	0.000119626	FGF21(↔)	NA
HL5	Hannover cohort/own data	Microarray	MASL	NAS	1	1	0	2	1	NA	25	Female	1.61171	0.000119626	FGF21(↑)	NA
HL11	Hannover cohort/own data	Microarray	MASL	NAS	1	1	1	3	1	NA	26	Male	1.08105	0.000119626	FGF21(↔)	NA
HL17	Hannover cohort/own data	Microarray	MASL	NAS	1	1	1	3	3	NA	22	Male	-1.08886	0.000119626	FGF21(↔)	NA
HL19	Hannover cohort/own data	Microarray	MASL	NAS	1	1	0	2	2	NA	24	Male	2.03989	0.000119626	FGF21(↑)	NA
HL3	Hannover cohort/own data	Microarray	MASL	NAS	1	1	1	3	1	NA	21	Male	1.27587	0.000119626	FGF21(↔)	NA
HL9	Hannover cohort/own data	Microarray	MASL	NAS	1	1	1	3	1	NA	25	Male	-1.21277	0.000119626	FGF21(↔)	NA
GSM3615309	GSE126848	RNA-seq	MASH	SAF	NA	NA	NA	NA	NA	NA	NA	Female	1.90644	1.8025e-09	FGF21(↑)	diabetes: no
GSM3615311	GSE126848	RNA-seq	MASH	SAF	NA	NA	NA	NA	NA	NA	NA	Female	1.69807	1.8025e-09	FGF21(↑)	diabetes: no
GSM3615317	GSE126848	RNA-seq	MASH	SAF	NA	NA	NA	NA	NA	NA	NA	Female	11.2712	1.8025e-09	FGF21(↑)	diabetes: no
GSM3615318	GSE126848	RNA-seq	MASH	SAF	NA	NA	NA	NA	NA	NA	NA	Female	8.51911	1.8025e-09	FGF21(↑)	diabetes: no
GSM3615308	GSE126848	RNA-seq	MASH	SAF	NA	NA	NA	NA	NA	NA	NA	Male	2.39455	1.8025e-09	FGF21(↑)	diabetes: no
GSM3615310	GSE126848	RNA-seq	MASH	SAF	NA	NA	NA	NA	NA	NA	NA	Male	-1.51051	1.8025e-09	FGF21(↓)	diabetes: no
GSM3615312	GSE126848	RNA-seq	MASH	SAF	NA	NA	NA	NA	NA	NA	NA	Male	7.8536	1.8025e-09	FGF21(↑)	diabetes: no
GSM3615313	GSE126848	RNA-seq	MASH	SAF	NA	NA	NA	NA	NA	NA	NA	Male	3.31893	1.8025e-09	FGF21(↑)	diabetes: no
GSM3615314	GSE126848	RNA-seq	MASH	SAF	NA	NA	NA	NA	NA	NA	NA	Male	5.84115	1.8025e-09	FGF21(↑)	diabetes: no
GSM3615315	GSE126848	RNA-seq	MASH	SAF	NA	NA	NA	NA	NA	NA	NA	Male	3.48371	1.8025e-09	FGF21(↑)	diabetes: no
GSM3615316	GSE126848	RNA-seq	MASH	SAF	NA	NA	NA	NA	NA	NA	NA	Male	21.3341	1.8025e-09	FGF21(↑)	diabetes: no
GSM3615319	GSE126848	RNA-seq	MASH	SAF	NA	NA	NA	NA	NA	NA	NA	Male	4.14043	1.8025e-09	FGF21(↑)	diabetes: no
GSM3615320	GSE126848	RNA-seq	MASH	SAF	NA	NA	NA	NA	NA	NA	NA	Male	4.24138	1.8025e-09	FGF21(↑)	diabetes: no
GSM3615321	GSE126848	RNA-seq	MASH	SAF	NA	NA	NA	NA	NA	NA	NA	Male	14.8856	1.8025e-09	FGF21(↑)	diabetes: no
GSM3615322	GSE126848	RNA-seq	MASH	SAF	NA	NA	NA	NA	NA	NA	NA	Male	2.49131	1.8025e-09	FGF21(↑)	diabetes: no
GSM3615323	GSE126848	RNA-seq	MASH	SAF	NA	NA	NA	NA	NA	NA	NA	Male	10.3716	1.8025e-09	FGF21(↑)	diabetes: no
GSM3758005	GSE130970	RNA-seq	MASH	NAS	2	1	2	5	3	80	NA	Female	2.29804	0.000363206	FGF21(↑)	NA
GSM3758006	GSE130970	RNA-seq	MASH	NAS	1	1	2	4	3	48	NA	Female	2.08244	0.000363206	FGF21(↑)	NA
GSM3758007	GSE130970	RNA-seq	MASH	NAS	2	1	2	5	3	65	NA	Female	2.06873	0.000363206	FGF21(↑)	NA
GSM3758008	GSE130970	RNA-seq	MASH	NAS	2	1	2	5	3	53	NA	Female	-1.57362	0.000363206	FGF21(↓)	NA
GSM3758009	GSE130970	RNA-seq	MASH	NAS	2	2	2	6	3	61	NA	Female	6.77267	0.000363206	FGF21(↑)	NA
GSM3758010	GSE130970	RNA-seq	MASH	NAS	2	2	2	6	3	46	NA	Female	14.8703	0.000363206	FGF21(↑)	NA
GSM3758011	GSE130970	RNA-seq	MASH	NAS	3	1	1	5	3	56	NA	Female	6.14745	0.000363206	FGF21(↑)	NA
GSM3758012	GSE130970	RNA-seq	MASH	NAS	3	1	2	6	3	55	NA	Female	7.57039	0.000363206	FGF21(↑)	NA
GSM3758013	GSE130970	RNA-seq	MASH	NAS	1	1	2	4	3	60	NA	Female	2.82535	0.000363206	FGF21(↑)	NA
GSM3758015	GSE130970	RNA-seq	MASH	NAS	1	2	1	4	3	64	NA	Female	3.50975	0.000363206	FGF21(↑)	NA
GSM3758018	GSE130970	RNA-seq	MASH	NAS	2	1	2	5	2	49	NA	Female	1.95608	0.000363206	FGF21(↑)	NA
GSM3758019	GSE130970	RNA-seq	MASH	NAS	1	2	2	5	2	64	NA	Female	2.04938	0.000363206	FGF21(↑)	NA
GSM3758021	GSE130970	RNA-seq	MASH	NAS	2	1	1	4	2	36	NA	Female	4.11092	0.000363206	FGF21(↑)	NA
GSM3758030	GSE130970	RNA-seq	MASH	NAS	3	1	1	5	2	52	NA	Female	1.18465	0.000363206	FGF21(↔)	NA
GSM3758031	GSE130970	RNA-seq	MASH	NAS	1	1	2	4	3	64	NA	Female	4.50075	0.000363206	FGF21(↑)	NA
GSM3758034	GSE130970	RNA-seq	MASH	NAS	1	2	2	5	4	46	NA	Female	1.71538	0.000363206	FGF21(↑)	NA
GSM3758040	GSE130970	RNA-seq	MASH	NAS	3	1	2	6	1	53	NA	Female	2.49392	0.000363206	FGF21(↑)	NA
GSM3758049	GSE130970	RNA-seq	MASH	NAS	1	2	1	4	0	41	NA	Female	4.4027	0.000363206	FGF21(↑)	NA
GSM3758050	GSE130970	RNA-seq	MASH	NAS	3	1	0	4	0	53	NA	Female	2.2434	0.000363206	FGF21(↑)	NA
GSM3758057	GSE130970	RNA-seq	MASH	NAS	1	1	2	4	1	41	NA	Female	3.86949	0.000363206	FGF21(↑)	NA
GSM3758058	GSE130970	RNA-seq	MASH	NAS	1	1	2	4	1	34	NA	Female	1.26492	0.000363206	FGF21(↔)	NA
GSM3758065	GSE130970	RNA-seq	MASH	NAS	2	1	2	5	1	55	NA	Female	4.99842	0.000363206	FGF21(↑)	NA
GSM3758069	GSE130970	RNA-seq	MASH	NAS	3	2	1	6	1	57	NA	Female	2.3372	0.000363206	FGF21(↑)	NA
GSM3758070	GSE130970	RNA-seq	MASH	NAS	2	1	1	4	1	45	NA	Female	1.68998	0.000363206	FGF21(↑)	NA
GSM3758078	GSE130970	RNA-seq	MASH	NAS	3	2	1	6	3	77	NA	Female	2.02142	0.000363206	FGF21(↑)	NA
GSM3758079	GSE130970	RNA-seq	MASH	NAS	3	1	2	6	1	55	NA	Female	5.04286	0.000363206	FGF21(↑)	NA
GSM3758080	GSE130970	RNA-seq	MASH	NAS	2	1	2	5	1	54	NA	Female	4.20643	0.000363206	FGF21(↑)	NA
GSM3758014	GSE130970	RNA-seq	MASH	NAS	2	1	1	4	3	56	NA	Male	3.92378	0.000363206	FGF21(↑)	NA
GSM3758016	GSE130970	RNA-seq	MASH	NAS	2	1	2	5	2	45	NA	Male	1.21579	0.000363206	FGF21(↔)	NA
GSM3758017	GSE130970	RNA-seq	MASH	NAS	2	1	2	5	1	43	NA	Male	6.96752	0.000363206	FGF21(↑)	NA
GSM3758022	GSE130970	RNA-seq	MASH	NAS	2	1	2	5	1	69	NA	Male	7.63248	0.000363206	FGF21(↑)	NA
GSM3758023	GSE130970	RNA-seq	MASH	NAS	3	1	0	4	1	39	NA	Male	7.23429	0.000363206	FGF21(↑)	NA
GSM3758036	GSE130970	RNA-seq	MASH	NAS	2	2	1	5	1	65	NA	Male	4.14269	0.000363206	FGF21(↑)	NA
GSM3758041	GSE130970	RNA-seq	MASH	NAS	3	1	0	4	0	31	NA	Male	3.6281	0.000363206	FGF21(↑)	NA
GSM3758046	GSE130970	RNA-seq	MASH	NAS	2	1	1	4	0	57	NA	Male	1.35166	0.000363206	FGF21(↔)	NA
GSM3758051	GSE130970	RNA-seq	MASH	NAS	3	2	0	5	0	37	NA	Male	2.42453	0.000363206	FGF21(↑)	NA
GSM3758059	GSE130970	RNA-seq	MASH	NAS	1	1	2	4	1	44	NA	Male	3.98543	0.000363206	FGF21(↑)	NA
GSM3758060	GSE130970	RNA-seq	MASH	NAS	3	1	1	5	1	43	NA	Male	1.24519	0.000363206	FGF21(↔)	NA
GSM3758062	GSE130970	RNA-seq	MASH	NAS	1	1	2	4	1	52	NA	Male	6.20563	0.000363206	FGF21(↑)	NA
GSM3758066	GSE130970	RNA-seq	MASH	NAS	2	1	2	5	1	21	NA	Male	2.71414	0.000363206	FGF21(↑)	NA
GSM3758068	GSE130970	RNA-seq	MASH	NAS	3	1	1	5	1	57	NA	Male	1.91043	0.000363206	FGF21(↑)	NA
GSM3758072	GSE130970	RNA-seq	MASH	NAS	3	1	2	6	1	44	NA	Male	1.90219	0.000363206	FGF21(↑)	NA
GSM3998167	GSE135251	RNA-seq	MASH	NAS	NA	NA	NA	4	2	NA	NA	NA	-1.70568	0.00563174	FGF21(↓)	NA
GSM3998168	GSE135251	RNA-seq	MASH	NAS	NA	NA	NA	7	3	NA	NA	NA	-3.86493	0.00563174	FGF21(↓)	NA
GSM3998169	GSE135251	RNA-seq	MASH	NAS	NA	NA	NA	7	2	NA	NA	NA	-1.04365	0.00563174	FGF21(↔)	NA
GSM3998170	GSE135251	RNA-seq	MASH	NAS	NA	NA	NA	6	3	NA	NA	NA	-3.72931	0.00563174	FGF21(↓)	NA
GSM3998171	GSE135251	RNA-seq	MASH	NAS	NA	NA	NA	5	0	NA	NA	NA	-1.75155	0.00563174	FGF21(↓)	NA
GSM3998173	GSE135251	RNA-seq	MASH	NAS	NA	NA	NA	6	3	NA	NA	NA	-1.71459	0.00563174	FGF21(↓)	NA
GSM3998174	GSE135251	RNA-seq	MASH	NAS	NA	NA	NA	6	2	NA	NA	NA	-3.73533	0.00563174	FGF21(↓)	NA
GSM3998176	GSE135251	RNA-seq	MASH	NAS	NA	NA	NA	5	2	NA	NA	NA	1.30824	0.00563174	FGF21(↔)	NA
GSM3998178	GSE135251	RNA-seq	MASH	NAS	NA	NA	NA	5	2	NA	NA	NA	-4.67402	0.00563174	FGF21(↓)	NA
GSM3998179	GSE135251	RNA-seq	MASH	NAS	3	3	2	8	3	NA	NA	NA	-3.07801	0.00563174	FGF21(↓)	NA
GSM3998180	GSE135251	RNA-seq	MASH	NAS	NA	NA	NA	5	2	NA	NA	NA	-4.4687	0.00563174	FGF21(↓)	NA
GSM3998181	GSE135251	RNA-seq	MASH	NAS	NA	NA	NA	4	1	NA	NA	NA	-5.43248	0.00563174	FGF21(↓)	NA
GSM3998183	GSE135251	RNA-seq	MASH	NAS	NA	NA	NA	6	1	NA	NA	NA	-4.67261	0.00563174	FGF21(↓)	NA
GSM3998184	GSE135251	RNA-seq	MASH	NAS	NA	NA	NA	5	2	NA	NA	NA	-1.60168	0.00563174	FGF21(↓)	NA
GSM3998185	GSE135251	RNA-seq	MASH	NAS	NA	NA	NA	6	3	NA	NA	NA	-4.21333	0.00563174	FGF21(↓)	NA
GSM3998187	GSE135251	RNA-seq	MASH	NAS	3	3	2	8	2	NA	NA	NA	-3.2145	0.00563174	FGF21(↓)	NA
GSM3998188	GSE135251	RNA-seq	MASH	NAS	NA	NA	NA	7	3	NA	NA	NA	-2.52765	0.00563174	FGF21(↓)	NA
GSM3998189	GSE135251	RNA-seq	MASH	NAS	NA	NA	NA	5	0	NA	NA	NA	-7.53261	0.00563174	FGF21(↓)	NA
GSM3998190	GSE135251	RNA-seq	MASH	NAS	NA	NA	NA	6	3	NA	NA	NA	-2.94105	0.00563174	FGF21(↓)	NA
GSM3998191	GSE135251	RNA-seq	MASH	NAS	NA	NA	NA	6	4	NA	NA	NA	1.29694	0.00563174	FGF21(↔)	NA
GSM3998193	GSE135251	RNA-seq	MASH	NAS	NA	NA	NA	5	3	NA	NA	NA	-1.57779	0.00563174	FGF21(↓)	NA
GSM3998195	GSE135251	RNA-seq	MASH	NAS	NA	NA	NA	5	3	NA	NA	NA	-1.45225	0.00563174	FGF21(↔)	NA
GSM3998196	GSE135251	RNA-seq	MASH	NAS	NA	NA	NA	4	1	NA	NA	NA	-2.78004	0.00563174	FGF21(↓)	NA
GSM3998199	GSE135251	RNA-seq	MASH	NAS	NA	NA	NA	5	2	NA	NA	NA	-4.32322	0.00563174	FGF21(↓)	NA
GSM3998200	GSE135251	RNA-seq	MASH	NAS	NA	NA	NA	4	3	NA	NA	NA	-4.74172	0.00563174	FGF21(↓)	NA
GSM3998201	GSE135251	RNA-seq	MASH	NAS	3	3	2	8	4	NA	NA	NA	-1.89862	0.00563174	FGF21(↓)	NA
GSM3998202	GSE135251	RNA-seq	MASH	NAS	NA	NA	NA	5	0	NA	NA	NA	-1.03451	0.00563174	FGF21(↔)	NA
GSM3998203	GSE135251	RNA-seq	MASH	NAS	NA	NA	NA	4	3	NA	NA	NA	-2.28264	0.00563174	FGF21(↓)	NA
GSM3998204	GSE135251	RNA-seq	MASH	NAS	NA	NA	NA	6	1	NA	NA	NA	-2.92235	0.00563174	FGF21(↓)	NA
GSM3998206	GSE135251	RNA-seq	MASH	NAS	NA	NA	NA	6	0	NA	NA	NA	-2.42334	0.00563174	FGF21(↓)	NA
GSM3998207	GSE135251	RNA-seq	MASH	NAS	NA	NA	NA	6	3	NA	NA	NA	1.0936	0.00563174	FGF21(↔)	NA
GSM3998208	GSE135251	RNA-seq	MASH	NAS	NA	NA	NA	5	4	NA	NA	NA	1.17755	0.00563174	FGF21(↔)	NA
GSM3998209	GSE135251	RNA-seq	MASH	NAS	3	3	2	8	3	NA	NA	NA	-1.18234	0.00563174	FGF21(↔)	NA
GSM3998210	GSE135251	RNA-seq	MASH	NAS	NA	NA	NA	5	3	NA	NA	NA	-2.04019	0.00563174	FGF21(↓)	NA
GSM3998211	GSE135251	RNA-seq	MASH	NAS	NA	NA	NA	5	2	NA	NA	NA	-1.1891	0.00563174	FGF21(↔)	NA
GSM3998212	GSE135251	RNA-seq	MASH	NAS	NA	NA	NA	5	1	NA	NA	NA	-4.44364	0.00563174	FGF21(↓)	NA
GSM3998213	GSE135251	RNA-seq	MASH	NAS	NA	NA	NA	4	0	NA	NA	NA	-1.607	0.00563174	FGF21(↓)	NA
GSM3998214	GSE135251	RNA-seq	MASH	NAS	NA	NA	NA	6	4	NA	NA	NA	-1.11715	0.00563174	FGF21(↔)	NA
GSM3998215	GSE135251	RNA-seq	MASH	NAS	NA	NA	NA	7	2	NA	NA	NA	-1.75499	0.00563174	FGF21(↓)	NA
GSM3998225	GSE135251	RNA-seq	MASH	NAS	NA	NA	NA	6	3	NA	NA	NA	-2.04836	0.00563174	FGF21(↓)	NA
GSM3998226	GSE135251	RNA-seq	MASH	NAS	NA	NA	NA	7	4	NA	NA	NA	-2.04708	0.00563174	FGF21(↓)	NA
GSM3998228	GSE135251	RNA-seq	MASH	NAS	NA	NA	NA	7	1	NA	NA	NA	-2.65368	0.00563174	FGF21(↓)	NA
GSM3998229	GSE135251	RNA-seq	MASH	NAS	NA	NA	NA	5	3	NA	NA	NA	-1.55032	0.00563174	FGF21(↓)	NA
GSM3998233	GSE135251	RNA-seq	MASH	NAS	NA	NA	NA	4	3	NA	NA	NA	-2.35269	0.00563174	FGF21(↓)	NA
GSM3998234	GSE135251	RNA-seq	MASH	NAS	NA	NA	NA	6	1	NA	NA	NA	-1.48288	0.00563174	FGF21(↔)	NA
GSM3998235	GSE135251	RNA-seq	MASH	NAS	NA	NA	NA	4	2	NA	NA	NA	-2.5085	0.00563174	FGF21(↓)	NA
GSM3998237	GSE135251	RNA-seq	MASH	NAS	NA	NA	NA	4	2	NA	NA	NA	-2.27396	0.00563174	FGF21(↓)	NA
GSM3998238	GSE135251	RNA-seq	MASH	NAS	NA	NA	NA	4	2	NA	NA	NA	-1.2383	0.00563174	FGF21(↔)	NA
GSM3998239	GSE135251	RNA-seq	MASH	NAS	NA	NA	NA	5	3	NA	NA	NA	1.26096	0.00563174	FGF21(↔)	NA
GSM3998240	GSE135251	RNA-seq	MASH	NAS	NA	NA	NA	4	2	NA	NA	NA	-2.53967	0.00563174	FGF21(↓)	NA
GSM3998241	GSE135251	RNA-seq	MASH	NAS	NA	NA	NA	6	3	NA	NA	NA	-1.15844	0.00563174	FGF21(↔)	NA
GSM3998242	GSE135251	RNA-seq	MASH	NAS	NA	NA	NA	5	4	NA	NA	NA	-5.96272	0.00563174	FGF21(↓)	NA
GSM3998243	GSE135251	RNA-seq	MASH	NAS	NA	NA	NA	4	2	NA	NA	NA	-2.5006	0.00563174	FGF21(↓)	NA
GSM3998245	GSE135251	RNA-seq	MASH	NAS	NA	NA	NA	4	2	NA	NA	NA	-1.34559	0.00563174	FGF21(↔)	NA
GSM3998246	GSE135251	RNA-seq	MASH	NAS	NA	NA	NA	5	2	NA	NA	NA	-1.14564	0.00563174	FGF21(↔)	NA
GSM3998247	GSE135251	RNA-seq	MASH	NAS	NA	NA	NA	4	0	NA	NA	NA	2.32794	0.00563174	FGF21(↑)	NA
GSM3998248	GSE135251	RNA-seq	MASH	NAS	NA	NA	NA	7	2	NA	NA	NA	-1.67501	0.00563174	FGF21(↓)	NA
GSM3998251	GSE135251	RNA-seq	MASH	NAS	NA	NA	NA	5	3	NA	NA	NA	-1.73951	0.00563174	FGF21(↓)	NA
GSM3998252	GSE135251	RNA-seq	MASH	NAS	NA	NA	NA	4	2	NA	NA	NA	1.59238	0.00563174	FGF21(↑)	NA
GSM3998253	GSE135251	RNA-seq	MASH	NAS	3	3	2	8	3	NA	NA	NA	-2.05481	0.00563174	FGF21(↓)	NA
GSM3998254	GSE135251	RNA-seq	MASH	NAS	NA	NA	NA	4	0	NA	NA	NA	-3.81172	0.00563174	FGF21(↓)	NA
GSM3998255	GSE135251	RNA-seq	MASH	NAS	NA	NA	NA	5	1	NA	NA	NA	-1.42154	0.00563174	FGF21(↔)	NA
GSM3998256	GSE135251	RNA-seq	MASH	NAS	NA	NA	NA	6	2	NA	NA	NA	1.11332	0.00563174	FGF21(↔)	NA
GSM3998257	GSE135251	RNA-seq	MASH	NAS	NA	NA	NA	7	2	NA	NA	NA	-1.95037	0.00563174	FGF21(↓)	NA
GSM3998259	GSE135251	RNA-seq	MASH	NAS	NA	NA	NA	6	2	NA	NA	NA	-2.39798	0.00563174	FGF21(↓)	NA
GSM3998261	GSE135251	RNA-seq	MASH	NAS	NA	NA	NA	7	3	NA	NA	NA	-3.20431	0.00563174	FGF21(↓)	NA
GSM3998263	GSE135251	RNA-seq	MASH	NAS	NA	NA	NA	6	2	NA	NA	NA	-3.7981	0.00563174	FGF21(↓)	NA
GSM3998264	GSE135251	RNA-seq	MASH	NAS	NA	NA	NA	6	2	NA	NA	NA	-1.61656	0.00563174	FGF21(↓)	NA
GSM3998268	GSE135251	RNA-seq	MASH	NAS	NA	NA	NA	5	3	NA	NA	NA	-1.67374	0.00563174	FGF21(↓)	NA
GSM3998269	GSE135251	RNA-seq	MASH	NAS	NA	NA	NA	5	2	NA	NA	NA	-2.86929	0.00563174	FGF21(↓)	NA
GSM3998271	GSE135251	RNA-seq	MASH	NAS	NA	NA	NA	6	1	NA	NA	NA	-1.44905	0.00563174	FGF21(↔)	NA
GSM3998273	GSE135251	RNA-seq	MASH	NAS	NA	NA	NA	6	1	NA	NA	NA	-1.15394	0.00563174	FGF21(↔)	NA
GSM3998274	GSE135251	RNA-seq	MASH	NAS	NA	NA	NA	6	3	NA	NA	NA	-1.8929	0.00563174	FGF21(↓)	NA
GSM3998277	GSE135251	RNA-seq	MASH	NAS	NA	NA	NA	4	2	NA	NA	NA	-1.12535	0.00563174	FGF21(↔)	NA
GSM3998278	GSE135251	RNA-seq	MASH	NAS	NA	NA	NA	5	2	NA	NA	NA	-3.39467	0.00563174	FGF21(↓)	NA
GSM3998282	GSE135251	RNA-seq	MASH	NAS	NA	NA	NA	5	3	NA	NA	NA	-1.93974	0.00563174	FGF21(↓)	NA
GSM3998284	GSE135251	RNA-seq	MASH	NAS	NA	NA	NA	4	2	NA	NA	NA	-6.94165	0.00563174	FGF21(↓)	NA
GSM3998285	GSE135251	RNA-seq	MASH	NAS	NA	NA	NA	4	4	NA	NA	NA	-2.11377	0.00563174	FGF21(↓)	NA
GSM3998290	GSE135251	RNA-seq	MASH	NAS	NA	NA	NA	4	0	NA	NA	NA	-3.07495	0.00563174	FGF21(↓)	NA
GSM3998291	GSE135251	RNA-seq	MASH	NAS	NA	NA	NA	6	1	NA	NA	NA	-4.99181	0.00563174	FGF21(↓)	NA
GSM3998292	GSE135251	RNA-seq	MASH	NAS	NA	NA	NA	6	1	NA	NA	NA	-3.86408	0.00563174	FGF21(↓)	NA
GSM3998297	GSE135251	RNA-seq	MASH	NAS	NA	NA	NA	5	2	NA	NA	NA	-3.31056	0.00563174	FGF21(↓)	NA
GSM3998298	GSE135251	RNA-seq	MASH	NAS	NA	NA	NA	5	3	NA	NA	NA	1.0584	0.00563174	FGF21(↔)	NA
GSM3998299	GSE135251	RNA-seq	MASH	NAS	NA	NA	NA	4	2	NA	NA	NA	-3.29084	0.00563174	FGF21(↓)	NA
GSM3998300	GSE135251	RNA-seq	MASH	NAS	NA	NA	NA	5	1	NA	NA	NA	-2.87659	0.00563174	FGF21(↓)	NA
GSM3998308	GSE135251	RNA-seq	MASH	NAS	NA	NA	NA	7	3	NA	NA	NA	-1.84091	0.00563174	FGF21(↓)	NA
GSM3998309	GSE135251	RNA-seq	MASH	NAS	NA	NA	NA	5	3	NA	NA	NA	1.69286	0.00563174	FGF21(↑)	NA
GSM3998312	GSE135251	RNA-seq	MASH	NAS	NA	NA	NA	6	2	NA	NA	NA	-1.14138	0.00563174	FGF21(↔)	NA
GSM3998313	GSE135251	RNA-seq	MASH	NAS	NA	NA	NA	7	2	NA	NA	NA	-1.66823	0.00563174	FGF21(↓)	NA
GSM3998314	GSE135251	RNA-seq	MASH	NAS	3	3	2	8	3	NA	NA	NA	-1.83569	0.00563174	FGF21(↓)	NA
GSM3998315	GSE135251	RNA-seq	MASH	NAS	NA	NA	NA	5	1	NA	NA	NA	-2.88324	0.00563174	FGF21(↓)	NA
GSM3998316	GSE135251	RNA-seq	MASH	NAS	NA	NA	NA	4	1	NA	NA	NA	-2.40212	0.00563174	FGF21(↓)	NA
GSM3998317	GSE135251	RNA-seq	MASH	NAS	NA	NA	NA	5	1	NA	NA	NA	-1.58771	0.00563174	FGF21(↓)	NA
GSM3998319	GSE135251	RNA-seq	MASH	NAS	NA	NA	NA	4	3	NA	NA	NA	-2.53264	0.00563174	FGF21(↓)	NA
GSM3998320	GSE135251	RNA-seq	MASH	NAS	NA	NA	NA	6	1	NA	NA	NA	-2.56138	0.00563174	FGF21(↓)	NA
GSM3998321	GSE135251	RNA-seq	MASH	NAS	NA	NA	NA	4	0	NA	NA	NA	-4.82426	0.00563174	FGF21(↓)	NA
GSM3998322	GSE135251	RNA-seq	MASH	NAS	NA	NA	NA	5	3	NA	NA	NA	-6.96315	0.00563174	FGF21(↓)	NA
GSM3998323	GSE135251	RNA-seq	MASH	NAS	NA	NA	NA	4	0	NA	NA	NA	-3.42657	0.00563174	FGF21(↓)	NA
GSM3998324	GSE135251	RNA-seq	MASH	NAS	NA	NA	NA	7	3	NA	NA	NA	-2.5446	0.00563174	FGF21(↓)	NA
GSM3998325	GSE135251	RNA-seq	MASH	NAS	NA	NA	NA	4	0	NA	NA	NA	-1.75469	0.00563174	FGF21(↓)	NA
GSM3998327	GSE135251	RNA-seq	MASH	NAS	NA	NA	NA	7	3	NA	NA	NA	-1.50932	0.00563174	FGF21(↓)	NA
GSM3998328	GSE135251	RNA-seq	MASH	NAS	NA	NA	NA	6	3	NA	NA	NA	-2.78651	0.00563174	FGF21(↓)	NA
GSM3998329	GSE135251	RNA-seq	MASH	NAS	NA	NA	NA	7	3	NA	NA	NA	-6.56596	0.00563174	FGF21(↓)	NA
GSM3998332	GSE135251	RNA-seq	MASH	NAS	3	3	2	8	4	NA	NA	NA	-2.62887	0.00563174	FGF21(↓)	NA
GSM3998333	GSE135251	RNA-seq	MASH	NAS	NA	NA	NA	5	3	NA	NA	NA	-2.34792	0.00563174	FGF21(↓)	NA
GSM3998335	GSE135251	RNA-seq	MASH	NAS	NA	NA	NA	4	2	NA	NA	NA	-1.60834	0.00563174	FGF21(↓)	NA
GSM3998337	GSE135251	RNA-seq	MASH	NAS	NA	NA	NA	5	2	NA	NA	NA	-3.16552	0.00563174	FGF21(↓)	NA
GSM3998338	GSE135251	RNA-seq	MASH	NAS	NA	NA	NA	4	3	NA	NA	NA	-1.87941	0.00563174	FGF21(↓)	NA
GSM3998339	GSE135251	RNA-seq	MASH	NAS	NA	NA	NA	4	0	NA	NA	NA	-1.89977	0.00563174	FGF21(↓)	NA
GSM3998343	GSE135251	RNA-seq	MASH	NAS	NA	NA	NA	5	2	NA	NA	NA	-1.85058	0.00563174	FGF21(↓)	NA
GSM3998347	GSE135251	RNA-seq	MASH	NAS	NA	NA	NA	6	2	NA	NA	NA	-1.559	0.00563174	FGF21(↓)	NA
GSM3998348	GSE135251	RNA-seq	MASH	NAS	NA	NA	NA	6	2	NA	NA	NA	-2.91505	0.00563174	FGF21(↓)	NA
GSM3998350	GSE135251	RNA-seq	MASH	NAS	NA	NA	NA	6	2	NA	NA	NA	1.51472	0.00563174	FGF21(↑)	NA
GSM3998351	GSE135251	RNA-seq	MASH	NAS	NA	NA	NA	4	1	NA	NA	NA	-4.27149	0.00563174	FGF21(↓)	NA
GSM3998354	GSE135251	RNA-seq	MASH	NAS	NA	NA	NA	6	3	NA	NA	NA	1.2919	0.00563174	FGF21(↔)	NA
GSM3998356	GSE135251	RNA-seq	MASH	NAS	NA	NA	NA	5	2	NA	NA	NA	1.45669	0.00563174	FGF21(↔)	NA
GSM3998357	GSE135251	RNA-seq	MASH	NAS	NA	NA	NA	6	1	NA	NA	NA	-3.46954	0.00563174	FGF21(↓)	NA
GSM3998358	GSE135251	RNA-seq	MASH	NAS	NA	NA	NA	5	1	NA	NA	NA	-3.11515	0.00563174	FGF21(↓)	NA
GSM3998359	GSE135251	RNA-seq	MASH	NAS	NA	NA	NA	5	4	NA	NA	NA	-2.79966	0.00563174	FGF21(↓)	NA
GSM3998360	GSE135251	RNA-seq	MASH	NAS	NA	NA	NA	5	2	NA	NA	NA	-1.86652	0.00563174	FGF21(↓)	NA
GSM3998362	GSE135251	RNA-seq	MASH	NAS	3	3	2	8	2	NA	NA	NA	1.171	0.00563174	FGF21(↔)	NA
GSM3998363	GSE135251	RNA-seq	MASH	NAS	NA	NA	NA	5	1	NA	NA	NA	-1.04617	0.00563174	FGF21(↔)	NA
GSM3998364	GSE135251	RNA-seq	MASH	NAS	NA	NA	NA	6	3	NA	NA	NA	-3.92292	0.00563174	FGF21(↓)	NA
GSM3998367	GSE135251	RNA-seq	MASH	NAS	NA	NA	NA	5	1	NA	NA	NA	-1.52442	0.00563174	FGF21(↓)	NA
GSM3998368	GSE135251	RNA-seq	MASH	NAS	NA	NA	NA	5	2	NA	NA	NA	2.09702	0.00563174	FGF21(↑)	NA
GSM3998369	GSE135251	RNA-seq	MASH	NAS	NA	NA	NA	6	3	NA	NA	NA	-2.27802	0.00563174	FGF21(↓)	NA
GSM3998370	GSE135251	RNA-seq	MASH	NAS	NA	NA	NA	4	2	NA	NA	NA	-7.47601	0.00563174	FGF21(↓)	NA
GSM3998371	GSE135251	RNA-seq	MASH	NAS	NA	NA	NA	6	2	NA	NA	NA	-1.27879	0.00563174	FGF21(↔)	NA
GSM3998372	GSE135251	RNA-seq	MASH	NAS	NA	NA	NA	4	3	NA	NA	NA	-5.25894	0.00563174	FGF21(↓)	NA
GSM3998373	GSE135251	RNA-seq	MASH	NAS	NA	NA	NA	5	3	NA	NA	NA	-1.99462	0.00563174	FGF21(↓)	NA
GSM3998374	GSE135251	RNA-seq	MASH	NAS	NA	NA	NA	5	3	NA	NA	NA	-4.37452	0.00563174	FGF21(↓)	NA
GSM3998375	GSE135251	RNA-seq	MASH	NAS	NA	NA	NA	6	1	NA	NA	NA	-2.04082	0.00563174	FGF21(↓)	NA
GSM3998376	GSE135251	RNA-seq	MASH	NAS	NA	NA	NA	7	2	NA	NA	NA	-1.84146	0.00563174	FGF21(↓)	NA
GSM3998377	GSE135251	RNA-seq	MASH	NAS	NA	NA	NA	4	1	NA	NA	NA	-2.00154	0.00563174	FGF21(↓)	NA
GSM3998378	GSE135251	RNA-seq	MASH	NAS	NA	NA	NA	6	3	NA	NA	NA	-1.61295	0.00563174	FGF21(↓)	NA
GSM3998379	GSE135251	RNA-seq	MASH	NAS	NA	NA	NA	7	3	NA	NA	NA	-2.71812	0.00563174	FGF21(↓)	NA
GSM3998381	GSE135251	RNA-seq	MASH	NAS	NA	NA	NA	5	2	NA	NA	NA	-1.252	0.00563174	FGF21(↔)	NA
GSM3998382	GSE135251	RNA-seq	MASH	NAS	NA	NA	NA	7	3	NA	NA	NA	-4.82619	0.00563174	FGF21(↓)	NA
GSM836222	GSE33814	Microarray	MASH	Matteoni	NA	NA	NA	NA	NA	NA	NA	NA	-1.07357	2.16203e-12	FGF21(↔)	NA
GSM836226	GSE33814	Microarray	MASH	Matteoni	NA	NA	NA	NA	NA	NA	NA	NA	6.25555	2.16203e-12	FGF21(↑)	NA
GSM836228	GSE33814	Microarray	MASH	Matteoni	NA	NA	NA	NA	NA	NA	NA	NA	-1.00897	2.16203e-12	FGF21(↔)	NA
GSM836229	GSE33814	Microarray	MASH	Matteoni	NA	NA	NA	NA	NA	NA	NA	NA	-1.32745	2.16203e-12	FGF21(↔)	NA
GSM836230	GSE33814	Microarray	MASH	Matteoni	NA	NA	NA	NA	NA	NA	NA	NA	1.77895	2.16203e-12	FGF21(↑)	NA
GSM836231	GSE33814	Microarray	MASH	Matteoni	NA	NA	NA	NA	NA	NA	NA	NA	-1.06631	2.16203e-12	FGF21(↔)	NA
GSM836232	GSE33814	Microarray	MASH	Matteoni	NA	NA	NA	NA	NA	NA	NA	NA	-1.0482	2.16203e-12	FGF21(↔)	NA
GSM836233	GSE33814	Microarray	MASH	Matteoni	NA	NA	NA	NA	NA	NA	NA	NA	1.36189	2.16203e-12	FGF21(↔)	NA
GSM836235	GSE33814	Microarray	MASH	Matteoni	NA	NA	NA	NA	NA	NA	NA	NA	1.86723	2.16203e-12	FGF21(↑)	NA
GSM836236	GSE33814	Microarray	MASH	Matteoni	NA	NA	NA	NA	NA	NA	NA	NA	1.14728	2.16203e-12	FGF21(↔)	NA
GSM836239	GSE33814	Microarray	MASH	Matteoni	NA	NA	NA	NA	NA	NA	NA	NA	2.88564	2.16203e-12	FGF21(↑)	NA
GSM909136	GSE37031	Microarray	MASH	Brunt	NA	NA	NA	NA	NA	NA	NA	NA	1.7891	0.0521299	FGF21(↑)	NA
GSM909137	GSE37031	Microarray	MASH	Brunt	NA	NA	NA	NA	NA	NA	NA	NA	-1.15888	0.0521299	FGF21(↔)	NA
GSM909138	GSE37031	Microarray	MASH	Brunt	NA	NA	NA	NA	NA	NA	NA	NA	1.02655	0.0521299	FGF21(↔)	NA
GSM909139	GSE37031	Microarray	MASH	Brunt	NA	NA	NA	NA	NA	NA	NA	NA	-1.41335	0.0521299	FGF21(↔)	NA
GSM909140	GSE37031	Microarray	MASH	Brunt	NA	NA	NA	NA	NA	NA	NA	NA	-1.06555	0.0521299	FGF21(↔)	NA
GSM909141	GSE37031	Microarray	MASH	Brunt	NA	NA	NA	NA	NA	NA	NA	NA	1.36369	0.0521299	FGF21(↔)	NA
GSM909142	GSE37031	Microarray	MASH	Brunt	NA	NA	NA	NA	NA	NA	NA	NA	-1.18925	0.0521299	FGF21(↔)	NA
GSM909143	GSE37031	Microarray	MASH	Brunt	NA	NA	NA	NA	NA	NA	NA	NA	1.20706	0.0521299	FGF21(↔)	NA
GSM1178987	GSE48452	Microarray	MASH	NAS	3	3	0	6	0	51	41.8	Female	1.9103	0.000280332	FGF21(↑)	NA
GSM1178995	GSE48452	Microarray	MASH	NAS	3	1	1	5	0	32	47.3	Female	2.02333	0.000280332	FGF21(↑)	NA
GSM1178996	GSE48452	Microarray	MASH	NAS	3	2	1	6	1	56	48.9	Female	-1.03786	0.000280332	FGF21(↔)	NA
GSM1179002	GSE48452	Microarray	MASH	NAS	2	2	0	4	4	48	30.5	Female	1.74477	0.000280332	FGF21(↑)	NA
GSM1179003	GSE48452	Microarray	MASH	NAS	3	2	0	5	3	42	70.2	Female	1.34973	0.000280332	FGF21(↔)	NA
GSM1179004	GSE48452	Microarray	MASH	NAS	3	3	1	7	0	33	53.8	Female	2.70548	0.000280332	FGF21(↑)	NA
GSM1179006	GSE48452	Microarray	MASH	NAS	3	1	1	5	1	45	57.6	Female	1.51072	0.000280332	FGF21(↑)	NA
GSM1179026	GSE48452	Microarray	MASH	NAS	2	2	1	5	1	58	46.7	Female	-1.22908	0.000280332	FGF21(↔)	NA
GSM1179033	GSE48452	Microarray	MASH	NAS	3	1	1	5	1	30	63.9	Female	1.49188	0.000280332	FGF21(↔)	NA
GSM1179035	GSE48452	Microarray	MASH	NAS	3	2	0	6	1	44	49.4	Female	1.13434	0.000280332	FGF21(↔)	NA
GSM1178975	GSE48452	Microarray	MASH	NAS	3	1	0	4	1	49	25.62	Male	-1.158	0.000280332	FGF21(↔)	NA
GSM1179001	GSE48452	Microarray	MASH	NAS	3	2	0	5	3	49	24.4	Male	-1.42693	0.000280332	FGF21(↔)	NA
GSM1179008	GSE48452	Microarray	MASH	NAS	3	1	1	5	1	47	33.7	Male	1.27385	0.000280332	FGF21(↔)	NA
GSM1179036	GSE48452	Microarray	MASH	NAS	3	1	1	5	1	50	60.6	Male	-1.18131	0.000280332	FGF21(↔)	NA
GSM1539880	GSE63067	Microarray	MASH	Brunt	NA	NA	NA	NA	NA	NA	NA	NA	-1.88679	8.10763e+11	FGF21(↓)	NA
GSM1539881	GSE63067	Microarray	MASH	Brunt	NA	NA	NA	NA	NA	NA	NA	NA	-2.21922	8.10763e+11	FGF21(↓)	NA
GSM1539882	GSE63067	Microarray	MASH	Brunt	NA	NA	NA	NA	NA	NA	NA	NA	-1.67271	8.10763e+11	FGF21(↓)	NA
GSM1539883	GSE63067	Microarray	MASH	Brunt	NA	NA	NA	NA	NA	NA	NA	NA	-2.41991	8.10763e+11	FGF21(↓)	NA
GSM1539885	GSE63067	Microarray	MASH	Brunt	NA	NA	NA	NA	NA	NA	NA	NA	-1.96025	8.10763e+11	FGF21(↓)	NA
GSM1539886	GSE63067	Microarray	MASH	Brunt	NA	NA	NA	NA	NA	NA	NA	NA	-1.91382	8.10763e+11	FGF21(↓)	NA
GSM1539887	GSE63067	Microarray	MASH	Brunt	NA	NA	NA	NA	NA	NA	NA	NA	-1.90829	8.10763e+11	FGF21(↓)	NA
GSM2385721	GSE89632	Microarray	MASH	NAS	3	1	1	5	4	52	NA	Female	6.44877	0.00194839	FGF21(↑)	diabetes: no
GSM2385728	GSE89632	Microarray	MASH	NAS	3	1	2	6	3	51	29.64	Female	-1.66344	0.00194839	FGF21(↓)	diabetes: yes
GSM2385731	GSE89632	Microarray	MASH	NAS	2	2	1	5	1	34	28.47	Female	-1.11826	0.00194839	FGF21(↔)	diabetes: no
GSM2385735	GSE89632	Microarray	MASH	NAS	3	3	2	8	3	54	31.99	Female	1.79463	0.00194839	FGF21(↑)	diabetes: yes
GSM2385736	GSE89632	Microarray	MASH	NAS	1	2	1	4	0	26	23.18	Female	1.10726	0.00194839	FGF21(↔)	diabetes: no
GSM2385741	GSE89632	Microarray	MASH	NAS	2	1	2	5	4	63	32.32	Female	1.03093	0.00194839	FGF21(↔)	diabetes: no
GSM2385743	GSE89632	Microarray	MASH	NAS	1	1	2	4	4	68	33.81	Female	1.33494	0.00194839	FGF21(↔)	diabetes: no
GSM2385751	GSE89632	Microarray	MASH	NAS	1	1	2	4	4	38	29.65	Female	1.17625	0.00194839	FGF21(↔)	diabetes: no
GSM2385753	GSE89632	Microarray	MASH	NAS	2	2	1	5	3	60	33.43	Female	1.51177	0.00194839	FGF21(↑)	diabetes: no
GSM2385756	GSE89632	Microarray	MASH	NAS	1	1	2	4	3	29	49.53	Female	-1.15356	0.00194839	FGF21(↔)	diabetes: no
GSM2385729	GSE89632	Microarray	MASH	NAS	3	1	1	5	0	29	29.76	Male	1.83481	0.00194839	FGF21(↑)	diabetes: no
GSM2385732	GSE89632	Microarray	MASH	NAS	1	2	1	4	1	38	32.92	Male	-1.63496	0.00194839	FGF21(↓)	diabetes: no
GSM2385737	GSE89632	Microarray	MASH	NAS	3	2	1	6	2	23	35.59	Male	-2.18684	0.00194839	FGF21(↓)	diabetes: no
GSM2385739	GSE89632	Microarray	MASH	NAS	2	3	1	6	0	49	31.79	Male	-1.09607	0.00194839	FGF21(↔)	diabetes: no
GSM2385742	GSE89632	Microarray	MASH	NAS	2	1	1	4	1	48	33.71	Male	-1.49644	0.00194839	FGF21(↔)	diabetes: yes
GSM2385748	GSE89632	Microarray	MASH	NAS	2	1	1	4	0	38	30.86	Male	2.02381	0.00194839	FGF21(↑)	diabetes: no
GSM2385752	GSE89632	Microarray	MASH	NAS	2	1	1	4	1	37	24.55	Male	-1.44243	0.00194839	FGF21(↔)	diabetes: no
GSM2385754	GSE89632	Microarray	MASH	NAS	3	2	1	6	1	45	32.41	Male	-1.20428	0.00194839	FGF21(↔)	diabetes: no
HL16	Hannover cohort/own data	Microarray	MASH	NAS	3	3	2	8	3	NA	35	Female	2.74017	0.000119626	FGF21(↑)	NA
HL2	Hannover cohort/own data	Microarray	MASH	NAS	1	2	1	4	0	NA	32	Female	3.11758	0.000119626	FGF21(↑)	NA
HL20	Hannover cohort/own data	Microarray	MASH	NAS	2	2	1	5	2	NA	22	Female	-1.08819	0.000119626	FGF21(↔)	NA
HL7	Hannover cohort/own data	Microarray	MASH	NAS	2	2	2	6	2	NA	32	Female	1.9267	0.000119626	FGF21(↑)	NA
HL1	Hannover cohort/own data	Microarray	MASH	NAS	1	2	2	5	3	NA	27	Male	-1.07979	0.000119626	FGF21(↔)	NA
HL10	Hannover cohort/own data	Microarray	MASH	NAS	1	1	2	4	3	NA	30	Male	1.38987	0.000119626	FGF21(↔)	NA
HL13	Hannover cohort/own data	Microarray	MASH	NAS	1	1	2	4	2	NA	26	Male	3.84669	0.000119626	FGF21(↑)	NA
HL14	Hannover cohort/own data	Microarray	MASH	NAS	1	3	2	6	2	NA	28	Male	1.09737	0.000119626	FGF21(↔)	NA
HL15	Hannover cohort/own data	Microarray	MASH	NAS	2	3	2	7	3	NA	23	Male	-1.54928	0.000119626	FGF21(↓)	NA
HL18	Hannover cohort/own data	Microarray	MASH	NAS	2	3	2	7	4	NA	26	Male	-1.19205	0.000119626	FGF21(↔)	NA
HL21	Hannover cohort/own data	Microarray	MASH	NAS	1	2	1	4	3	NA	31	Male	-1.23783	0.000119626	FGF21(↔)	NA
HL4	Hannover cohort/own data	Microarray	MASH	NAS	3	1	1	5	3	NA	32	Male	-1.01499	0.000119626	FGF21(↔)	NA
HL6	Hannover cohort/own data	Microarray	MASH	NAS	3	2	1	6	2	NA	24	Male	3.47803	0.000119626	FGF21(↑)	NA
HL8	Hannover cohort/own data	Microarray	MASH	NAS	3	3	2	8	3	NA	NA	Male	-1.11214	0.000119626	FGF21(↔)	NA
GSM3615324	GSE126848	RNA-seq	Control	SAF	NA	NA	NA	NA	NA	NA	NA	Male	NA	NA	NA	NA
GSM3615325	GSE126848	RNA-seq	Control	SAF	NA	NA	NA	NA	NA	NA	NA	Male	NA	NA	NA	NA
GSM3615326	GSE126848	RNA-seq	Control	SAF	NA	NA	NA	NA	NA	NA	NA	Male	NA	NA	NA	NA
GSM3615327	GSE126848	RNA-seq	Control	SAF	NA	NA	NA	NA	NA	NA	NA	Male	NA	NA	NA	NA
GSM3615328	GSE126848	RNA-seq	Control	SAF	NA	NA	NA	NA	NA	NA	NA	Male	NA	NA	NA	NA
GSM3615329	GSE126848	RNA-seq	Control	SAF	NA	NA	NA	NA	NA	NA	NA	Male	NA	NA	NA	NA
GSM3615330	GSE126848	RNA-seq	Control	SAF	NA	NA	NA	NA	NA	NA	NA	Male	NA	NA	NA	NA
GSM3615331	GSE126848	RNA-seq	Control	SAF	NA	NA	NA	NA	NA	NA	NA	Male	NA	NA	NA	NA
GSM3615332	GSE126848	RNA-seq	Control	SAF	NA	NA	NA	NA	NA	NA	NA	Male	NA	NA	NA	NA
GSM3615333	GSE126848	RNA-seq	Control	SAF	NA	NA	NA	NA	NA	NA	NA	Male	NA	NA	NA	NA
GSM3615334	GSE126848	RNA-seq	Control	SAF	NA	NA	NA	NA	NA	NA	NA	Male	NA	NA	NA	NA
GSM3615335	GSE126848	RNA-seq	Control	SAF	NA	NA	NA	NA	NA	NA	NA	Male	NA	NA	NA	NA
GSM3615336	GSE126848	RNA-seq	Control	SAF	NA	NA	NA	NA	NA	NA	NA	Male	NA	NA	NA	NA
GSM3615337	GSE126848	RNA-seq	Control	SAF	NA	NA	NA	NA	NA	NA	NA	Male	NA	NA	NA	NA
GSM3758073	GSE130970	RNA-seq	Control	NAS	0	1	0	1	0	68	NA	Female	NA	NA	NA	NA
GSM3758075	GSE130970	RNA-seq	Control	NAS	0	0	0	0	0	64	NA	Female	NA	NA	NA	NA
GSM3758077	GSE130970	RNA-seq	Control	NAS	0	0	0	0	0	60	NA	Female	NA	NA	NA	NA
GSM3758082	GSE130970	RNA-seq	Control	NAS	0	0	0	0	0	62	NA	Female	NA	NA	NA	NA
GSM3758076	GSE130970	RNA-seq	Control	NAS	0	0	0	0	0	26	NA	Male	NA	NA	NA	NA
GSM3998216	GSE135251	RNA-seq	Control	NAS	NA	NA	NA	0	0	NA	NA	NA	NA	NA	NA	NA
GSM3998217	GSE135251	RNA-seq	Control	NAS	NA	NA	NA	0	0	NA	NA	NA	NA	NA	NA	NA
GSM3998218	GSE135251	RNA-seq	Control	NAS	NA	NA	NA	0	0	NA	NA	NA	NA	NA	NA	NA
GSM3998220	GSE135251	RNA-seq	Control	NAS	NA	NA	NA	0	0	NA	NA	NA	NA	NA	NA	NA
GSM3998221	GSE135251	RNA-seq	Control	NAS	NA	NA	NA	0	0	NA	NA	NA	NA	NA	NA	NA
GSM3998222	GSE135251	RNA-seq	Control	NAS	NA	NA	NA	0	0	NA	NA	NA	NA	NA	NA	NA
GSM3998223	GSE135251	RNA-seq	Control	NAS	NA	NA	NA	0	0	NA	NA	NA	NA	NA	NA	NA
GSM3998342	GSE135251	RNA-seq	Control	NAS	NA	NA	NA	0	0	NA	NA	NA	NA	NA	NA	NA
GSM836246	GSE33814	Microarray	Control	Matteoni	NA	NA	NA	NA	NA	NA	NA	NA	NA	NA	NA	NA
GSM836247	GSE33814	Microarray	Control	Matteoni	NA	NA	NA	NA	NA	NA	NA	NA	NA	NA	NA	NA
GSM836251	GSE33814	Microarray	Control	Matteoni	NA	NA	NA	NA	NA	NA	NA	NA	NA	NA	NA	NA
GSM836256	GSE33814	Microarray	Control	Matteoni	NA	NA	NA	NA	NA	NA	NA	NA	NA	NA	NA	NA
GSM836257	GSE33814	Microarray	Control	Matteoni	NA	NA	NA	NA	NA	NA	NA	NA	NA	NA	NA	NA
GSM836258	GSE33814	Microarray	Control	Matteoni	NA	NA	NA	NA	NA	NA	NA	NA	NA	NA	NA	NA
GSM836259	GSE33814	Microarray	Control	Matteoni	NA	NA	NA	NA	NA	NA	NA	NA	NA	NA	NA	NA
GSM836261	GSE33814	Microarray	Control	Matteoni	NA	NA	NA	NA	NA	NA	NA	NA	NA	NA	NA	NA
GSM836262	GSE33814	Microarray	Control	Matteoni	NA	NA	NA	NA	NA	NA	NA	NA	NA	NA	NA	NA
GSM836264	GSE33814	Microarray	Control	Matteoni	NA	NA	NA	NA	NA	NA	NA	NA	NA	NA	NA	NA
GSM836265	GSE33814	Microarray	Control	Matteoni	NA	NA	NA	NA	NA	NA	NA	NA	NA	NA	NA	NA
GSM909144	GSE37031	Microarray	Control	Brunt	NA	NA	NA	NA	NA	NA	NA	NA	NA	NA	NA	NA
GSM909145	GSE37031	Microarray	Control	Brunt	NA	NA	NA	NA	NA	NA	NA	NA	NA	NA	NA	NA
GSM909146	GSE37031	Microarray	Control	Brunt	NA	NA	NA	NA	NA	NA	NA	NA	NA	NA	NA	NA
GSM909147	GSE37031	Microarray	Control	Brunt	NA	NA	NA	NA	NA	NA	NA	NA	NA	NA	NA	NA
GSM909148	GSE37031	Microarray	Control	Brunt	NA	NA	NA	NA	NA	NA	NA	NA	NA	NA	NA	NA
GSM909149	GSE37031	Microarray	Control	Brunt	NA	NA	NA	NA	NA	NA	NA	NA	NA	NA	NA	NA
GSM909150	GSE37031	Microarray	Control	Brunt	NA	NA	NA	NA	NA	NA	NA	NA	NA	NA	NA	NA
GSM1178979	GSE48452	Microarray	Control	NAS	0	0	0	0	0	44	29	Female	NA	NA	NA	NA
GSM1178970	GSE48452	Microarray	Control	NAS	0	0	0	0	0	53	26	Male	NA	NA	NA	NA
GSM1178972	GSE48452	Microarray	Control	NAS	0	0	0	0	0	76	27	Male	NA	NA	NA	NA
GSM1178974	GSE48452	Microarray	Control	NAS	0	0	0	0	0	80	26	Male	NA	NA	NA	NA
GSM1178977	GSE48452	Microarray	Control	NAS	0	0	0	0	0	68	26	Male	NA	NA	NA	NA
GSM1539892	GSE63067	Microarray	Control	Brunt	NA	NA	NA	NA	NA	NA	NA	NA	NA	NA	NA	NA
GSM1539893	GSE63067	Microarray	Control	Brunt	NA	NA	NA	NA	NA	NA	NA	NA	NA	NA	NA	NA
GSM1539894	GSE63067	Microarray	Control	Brunt	NA	NA	NA	NA	NA	NA	NA	NA	NA	NA	NA	NA
GSM2385762	GSE89632	Microarray	Control	NAS	0	0	0	0	NA	23	27	Female	NA	NA	NA	diabetes: no
GSM2385765	GSE89632	Microarray	Control	NAS	0	0	0	0	NA	38	34	Female	NA	NA	NA	diabetes: no
GSM2385766	GSE89632	Microarray	Control	NAS	0	0	0	0	NA	22	29	Female	NA	NA	NA	diabetes: no
GSM2385768	GSE89632	Microarray	Control	NAS	0	0	0	0	NA	28	19	Female	NA	NA	NA	diabetes: no
GSM2385769	GSE89632	Microarray	Control	NAS	0	0	0	0	NA	41	28	Female	NA	NA	NA	diabetes: no
GSM2385770	GSE89632	Microarray	Control	NAS	0	0	0	0	0	48	26	Female	NA	NA	NA	diabetes: no
GSM2385778	GSE89632	Microarray	Control	NAS	0	0	0	0	0	37	29	Female	NA	NA	NA	diabetes: no
GSM2385781	GSE89632	Microarray	Control	NAS	0	0	0	0	0	43	27	Female	NA	NA	NA	diabetes: no
GSM2385757	GSE89632	Microarray	Control	NAS	0	0	0	0	NA	49	22	Male	NA	NA	NA	diabetes: no
GSM2385761	GSE89632	Microarray	Control	NAS	0	0	0	0	0	56	20	Male	NA	NA	NA	diabetes: no
GSM2385771	GSE89632	Microarray	Control	NAS	0	0	0	0	0	27	31	Male	NA	NA	NA	diabetes: no
GSM2385775	GSE89632	Microarray	Control	NAS	0	0	0	0	NA	34	30	Male	NA	NA	NA	diabetes: no
GSM2385776	GSE89632	Microarray	Control	NAS	0	0	0	0	0	47	24	Male	NA	NA	NA	diabetes: no

## Sheet: Table S4
Symbol	FGF21-targets	Model	Treatment in human model	Reference	Treatment in mice model	Reference			Symbol	FGF21 transcriptional control	TFs-category	Reference
CCL2	FGF21 inconsistently-regulated target	Mice model	-	-	DIO-mice	PMID: 25656826, PMID: 36852934			TRIB3	ATF4-target	Indirect-control	PMID: 36825279
CYP7A1	FGF21 inconsistently-regulated target	Mice model	-	-	DIO-mice	PMID: 32688339, PMID: 29615519			DPP4	Cleavage factor	Direct-control	PMID: 32308645
SREBF1	FGF21 inconsistently-regulated target	Human and mice model	Human hepatic cell line HepG2	PMID: 21664250	DIO-mice	PMID: 32688339, PMID: 18840786			FAP	Cleavage factor	Direct-control	PMID: 26797127
ABCB11	FGF21 induced target	Mice model	-	-	DIO-mice	PMID: 36852934			GCGR	Therapeutic agents	Indirect-control	PMID: 36331598
ABCG5	FGF21 induced target	Mice model	-	-	DIO-mice	PMID: 32688339			THRB	Therapeutic agents	Indirect-control	PMID: 20236931
ABCG8	FGF21 induced target	Mice model	-	-	DIO-mice	PMID: 32688339			FGF19	Therapeutic agents	Indirect-control	PMID: 22661717
ADIPOQ	FGF21 induced target	Mice model	-	-	DIO-mice and fibrosis	PMID: 25656826, PMID: 31980251			GLP1R	Therapeutic agents	Indirect-control	PMID: 37030441
ADIPOR2	FGF21 induced target	Mice model	-	-	DIO-mice	PMID: 32688339			CREB3L3	Transcription factor	Direct-control	PMID: 35046901
AHSG	FGF21 induced target	Mice model	-	-	DIO-mice	PMID: 32688339			ERN1	Transcription factor	Direct-control	PMID: 35046901
AKT1	FGF21 induced target	Mice model	-	-	DIO-mice	PMID: 33381084			MAPK1	Transcription factor	Indirect-control	PMID: 35046901
AKT2	FGF21 induced target	Mice model	-	-	DIO-mice	PMID: 33381084			MAPK3	Transcription factor	Indirect-control	PMID: 35046901
AKT3	FGF21 induced target	Mice model	-	-	DIO-mice	PMID: 33381084			MLXIPL	Transcription factor	Direct-control	PMID: 35046901，PMID: 38292170
APLN	FGF21 induced target	Mice model	-	-	DIO-mice and fibrosis	PMID: 25656826			NR1H4	Transcription factor	Direct-control	PMID: 22661717
APOA1	FGF21 induced target	Mice model	-	-	DIO-mice	PMID: 36852934			PPARA	Transcription factor	Direct-control	PMID: 17601491, PMID: 25043817, PMID: 28404815, PMID: 18680716
APOC2	FGF21 induced target	Mice model	-	-	DIO-mice	PMID: 36852934			PPARD	Transcription factor	Direct-control	PMID: 19531592, PMID: 35605662
CAT	FGF21 induced target	Human model	Human hepatic cell line L02 (palmitate-treated)	PMID: 31537245	-	-			PPARG	Transcription factor	Direct-control	PMID: 18467542
CPT1A	FGF21 induced target	Mice model	-	-	DIO-mice	PMID: 32688339			ABL1	Transcription factor	Indirect-control	PMID: 15145216
CREB3L3	FGF21 induced target	Mice model	-	-	DIO-mice	PMID: 32688339			AR	Transcription factor	Indirect-control	PMID: 20148354
CRP	FGF21 induced target	Human model	Human NAFLD serum	PMID: 21596453	-	-			ATF2	Transcription factor	Indirect-control	PMID: 10979959; 20581861; 8576171
CYP8B1	FGF21 induced target	Mice model	-	-	DIO-mice	PMID: 32688339			ATF3	Transcription factor	Direct-control	PMID: 27285327, PMID:35685455
DGAT2	FGF21 induced target	Mice model	-	-	DIO-mice	PMID: 32688339			ATF4	Transcription factor	Direct-control	PMID: 22233381
DUSP4	FGF21 induced target	Mice model	-	-	DIO-mice	PMID: 35592498			ATF5	Transcription factor	Indirect-control	PMID: 36825279
DUSP6	FGF21 induced target	Mice model	-	-	DIO-mice	PMID: 35592498			BRCA1	Transcription factor	Indirect-control	PMID: 21700680
EGFR	FGF21 induced target	Mice model	-	-	DIO-mice	PMID: 32688339			CEBPA	Transcription factor	Indirect-control	PMID: 36825279
ERN1	FGF21 induced target	Mice model	-	-	DIO-mice	PMID: 36852934			CEBPB	Transcription factor	Indirect-control	PMID: 36825279
FOXA2	FGF21 induced target	Mice model	-	-	DIO-mice	PMID: 32688339			CEBPD	Transcription factor	Indirect-control	PMID: 36825279
FOXO1	FGF21 induced target	Mice model	-	-	DIO-mice	PMID: 36852934			CEBPE	Transcription factor	Indirect-control	PMID: 36825279
FRS2	FGF21 induced target	Mice model	-	-	DIO-mice	PMID: 18840786			CEBPG	Transcription factor	Indirect-control	PMID: 36825279
G6PC3	FGF21 induced target	Human and mice model	Human hepatic cell line HepG2 (FGF21-KO)	PMID: 30827929	DIO-mice	PMID: 32688339			CEBPZ	Transcription factor	Indirect-control	PMID: 36825279
GCGR	FGF21 induced target	Mice model	-	-	DIO-mice	PMID: 32688339			CTNNB1	Transcription factor	Indirect-control	PMID: 20300972
GCK	FGF21 induced target	Mice model	-	-	DIO-mice	PMID: 32688339			DDIT3	Transcription factor	Direct-control	PMID: 24900988
GYS2	FGF21 induced target	Mice model	-	-	DIO-mice	PMID: 36852934			EGR1	Transcription factor	Indirect-control	PMID: 21205742
HMGCR	FGF21 induced target	Mice model	-	-	DIO-mice	PMID: 32688339, PMID: 36852934			EIF2AK1	Transcription factor	Indirect-control	PMID: 27486236
HMGCS2	FGF21 induced target	Mice model	-	-	DIO-mice	PMID: 36852934			EIF2AK3	Transcription factor	Direct-control	PMID: 35046901
HMOX1	FGF21 induced target	Mice model	-	-	Review	PMID: 38179757			EIF2AK4	Transcription factor	Direct-control	PMID: 38292170
HNF4A	FGF21 induced target	Mice model	-	-	DIO-mice	PMID: 32688339			EIF2S1	Transcription factor	Indirect-control	PMID: 27486236
HSPA5	FGF21 induced target	Mice model	-	-	DIO-mice	PMID: 32688339			ESR1	Transcription factor	Indirect-control	PMID: 11477071
IGFBP1	FGF21 induced target	Mice model	-	-	FGF21-transgenic (Tg) mice	PMID: 18585098			FOS	Transcription factor	Indirect-control	PMID: 20188076
IGFBP2	FGF21 induced target	Mice model	-	-	DIO-mice	PMID: 32688339			FUS	Transcription factor	Indirect-control	PMID: 11162437
IKBKE	FGF21 induced target	Mice model	-	-	DIO-mice	PMID: 32688339			HDAC4	Transcription factor	Indirect-control	PMID: 10523670
IL10	FGF21 induced target	Mice model	-	-	LPS-mice	PMID: 29427162			IRF7	Transcription factor	Indirect-control	PMID: 21148039
INSR	FGF21 induced target	Mice model	-	-	DIO-mice	PMID: 32688339, PMID: 36852934			JUN	Transcription factor	Direct-control	PMID: 27285327, PMID:35685455
IRS1	FGF21 induced target	Mice model	-	-	DIO-mice	PMID: 36852934			KLF4	Transcription factor	Indirect-control	PMID: 21205742
LDLR	FGF21 induced target	Mice model	-	-	DIO-mice	PMID: 32688339, PMID: 36852934, PMID: 27435856			KLF6	Transcription factor	Indirect-control	PMID: 18755691
LEP	FGF21 induced target	Mice model	-	-	DIO-mice and fibrosis	PMID: 25656826			MAPK10	Transcription factor	Indirect-control	PMID: 25043817, PMID: 26947074
LEPR	FGF21 induced target	Mice model	-	-	DIO-mice	PMID: 32688339			MAPK8	Transcription factor	Indirect-control	PMID: 25043817, PMID: 26947074
LIPC	FGF21 induced target	Mice model	-	-	DIO-mice	PMID: 32688339			MAPK9	Transcription factor	Indirect-control	PMID: 25043817, PMID: 26947074
LPL	FGF21 induced target	Mice model	-	-	DIO-mice	PMID: 32688339			MEF2A	Transcription factor	Indirect-control	PMID: 12054430
LRP1	FGF21 induced target	Mice model	-	-	DIO-mice	PMID: 36852934			MEF2C	Transcription factor	Indirect-control	PMID: 10523670; 12054430
MAP2K2	FGF21 induced target	Mice model	-	-	DIO-mice	PMID: 36852934			MEF2D	Transcription factor	Indirect-control	PMID: 17108111
MAP3K5	FGF21 induced target	Mice model	-	-	DIO-mice	PMID: 36852934			NFE2L2	Transcription factor	Direct-control	PMID: 35046901
MAPK1	FGF21 induced target	Mice model	-	-	DIO-mice	PMID: 36757426			NFRKB	Transcription factor	Indirect-control	PMID: 22291976
MAPK3	FGF21 induced target	Mice model	-	-	DIO-mice	PMID: 36757426			NR1D1	Transcription factor	Direct-control	PMID: 27285327, PMID: 27875243, PMID: 27445394
MLXIPL	FGF21 induced target	Mice model	-	-	DIO-mice	PMID: 32688339			NR1H3	Transcription factor	Direct-control	PMID: 21889884
MTTP	FGF21 induced target	Mice model	-	-	DIO-mice	PMID: 32688339			NR4A1	Transcription factor	Direct-control	PMID: 38292170
NAMPT	FGF21 induced target	Mice model	-	-	DIO-mice and fibrosis	PMID: 25656826			NUPR1	Transcription factor	Direct-control	PMID: 35046901,PMID: 38292170
NR1H4	FGF21 induced target	Mice model	-	-	DIO-mice	PMID: 32688339			ONECUT1	Transcription factor	Indirect-control	PMID: 27875243, PMID: 27445394
PCK1	FGF21 induced target	Human and mice model	Human hepatic cell line HepG2 (FGF21-KO)	PMID: 30827929	DIO-mice	PMID: 32688339, PMID: 36852934			RARB	Transcription factor	Direct-control	PMID: 25031882
PCSK9	FGF21 induced target	Mice model	-	-	DIO-mice	PMID: 32688339			RORA	Transcription factor	Direct-control	PMID: 27285327, PMID: 25031882, PMID: 20332535
PIK3C2A	FGF21 induced target	Mice model	-	-	D-galactose-induced oxidative stress-mice	PMID: 25701356			RUNX1	Transcription factor	Indirect-control	PMID: 20959602
PIK3C2B	FGF21 induced target	Mice model	-	-	D-galactose-induced oxidative stress-mice	PMID: 25701356			RXRA	Transcription factor	Direct-control	PMID: 27285327
PIK3C2G	FGF21 induced target	Mice model	-	-	D-galactose-induced oxidative stress-mice	PMID: 25701356			RXRB	Transcription factor	Direct-control	PMID: 23430257
PIK3C3	FGF21 induced target	Mice model	-	-	D-galactose-induced oxidative stress-mice	PMID: 25701356			RXRG	Transcription factor	Direct-control	PMID: 27285327
PIK3CA	FGF21 induced target	Mice model	-	-	D-galactose-induced oxidative stress-mice	PMID: 25701356			SBK1	Transcription factor	Direct-control	PMID: 38292170
PIK3CB	FGF21 induced target	Mice model	-	-	D-galactose-induced oxidative stress-mice	PMID: 25701356			TP53	Transcription factor	Indirect-control	PMID: 12372430
PIK3CD	FGF21 induced target	Mice model	-	-	D-galactose-induced oxidative stress-mice	PMID: 25701356			WT1	Transcription factor	Indirect-control	PMID: 20842112
PIK3CG	FGF21 induced target	Mice model	-	-	D-galactose-induced oxidative stress-mice	PMID: 25701356			XBP1	Transcription factor	Direct-control	PMID: 35046901
PIK3R1	FGF21 induced target	Mice model	-	-	D-galactose-induced oxidative stress-mice	PMID: 25701356			PPARGC1A	Transcriptional coactivator	Direct-control	PMID: 38540237
PIK3R2	FGF21 induced target	Mice model	-	-	D-galactose-induced oxidative stress-mice	PMID: 25701356			CREBBP	Transcriptional coactivator	Direct-control	PMID: 38540237
PIK3R3	FGF21 induced target	Mice model	-	-	D-galactose-induced oxidative stress-mice	PMID: 25701356			MED1	Transcriptional coactivator	Direct-control	PMID: 38540237
PIK3R4	FGF21 induced target	Mice model	-	-	D-galactose-induced oxidative stress-mice	PMID: 25701356
PIK3R5	FGF21 induced target	Mice model	-	-	D-galactose-induced oxidative stress-mice	PMID: 25701356
PIK3R6	FGF21 induced target	Mice model	-	-	D-galactose-induced oxidative stress-mice	PMID: 25701356
PNPLA2	FGF21 induced target	Mice model	-	-	DIO-mice	PMID: 32688339
PPARA	FGF21 induced target	Mice model	-	-	DIO-mice	PMID: 32688339
PPARD	FGF21 induced target	Mice model	-	-	DIO-mice	PMID: 36852934
PPARGC1A	FGF21 induced target	Human and mice model	Human hepatic cell line L02 (palmitate-treated)	PMID: 31537245	DIO-mice	PMID: 32688339
PRKAA1	FGF21 induced target	Mice model	-	-	Review	PMID: 27678528
PRKAA2	FGF21 induced target	Mice model	-	-	Review	PMID: 27678528
PRKAB1	FGF21 induced target	Mice model	-	-	Review	PMID: 27678528
PRKAB2	FGF21 induced target	Mice model	-	-	Review	PMID: 27678528
PRKAG1	FGF21 induced target	Mice model	-	-	Review	PMID: 27678528
PRKAG2	FGF21 induced target	Mice model	-	-	Review	PMID: 27678528
PRKAG3	FGF21 induced target	Mice model	-	-	Review	PMID: 27678528
PTPN1	FGF21 induced target	Mice model	-	-	DIO-mice	PMID: 32688339
PYGL	FGF21 induced target	Mice model	-	-	DIO-mice	PMID: 32688339, PMID: 36852934
RARRES2	FGF21 induced target	Mice model	-	-	DIO-mice and fibrosis	PMID: 25656826
RBP4	FGF21 induced target	Mice model	-	-	DIO-mice and fibrosis	PMID: 25656826
RETN	FGF21 induced target	Mice model	-	-	DIO-mice and fibrosis	PMID: 25656826
SCARB1	FGF21 induced target	Mice model	-	-	DIO-mice	PMID: 32688339, PMID: 36852934
SERPINA12	FGF21 induced target	Mice model	-	-	DIO-mice and fibrosis	PMID: 25656826
SERPINE1	FGF21 induced target	Mice model	-	-	DIO-mice and fibrosis	PMID: 25656826
SIRT1	FGF21 induced target	Human and mice model	Human hepatic cell line L02 (palmitate-treated)	PMID: 31537245	DIO-mice	PMID: 32688339
SLC10A2	FGF21 induced target	Mice model	-	-	DIO-mice	PMID: 36852934
SLC27A2	FGF21 induced target	Mice model	-	-	DIO-mice	PMID: 32688339
SLC27A5	FGF21 induced target	Mice model	-	-	DIO-mice	PMID: 36852934
SLC2A2	FGF21 induced target	Mice model	-	-	DIO-mice	PMID: 32688339
SOCS2	FGF21 induced target	Mice model	-	-	FGF21-transgenic (Tg) mice	PMID: 18585098
SOCS3	FGF21 induced target	Mice model	-	-	DIO-mice	PMID: 32688339
SOD2	FGF21 induced target	Human model	Human hepatic cell line L02 (palmitate-treated)	PMID: 31537245	Review	PMID: 38179757
SPRY4	FGF21 induced target	Mice model	-	-	DIO-mice	PMID: 35592498
SULT1E1	FGF21 induced target	Mice model	-	-	FGF21-transgenic (Tg) mice	PMID: 18585098
TGFBR1	FGF21 induced target	Mice model	-	-	DIO-mice	PMID: 36852934
THRB	FGF21 induced target	Mice model	-	-	DIO-mice	PMID: 32688339, PMID: 36852934
UCP2	FGF21 induced target	Mice model	-	-	DIO-mice	PMID: 32688339
VLDLR	FGF21 induced target	Mice model	-	-	DIO-mice	PMID: 36852934
ACACA	FGF21 repressed target	Mice model	-	-	DIO-mice	PMID: 32688339, PMID: 36852934, PMID: 18840786
ACACB	FGF21 repressed target	Mice model	-	-	DIO-mice	PMID: 36852934, PMID: 18840786
ACTA2	FGF21 repressed target	Mice model	-	-	DIO-mice	PMID: 36852934, PMID: 32354858
ADGRE1	FGF21 repressed target	Mice model	-	-	DIO-mice	PMID: 36852934, PMID: 32354858
AIM2	FGF21 repressed target	Mice model	-	-	DIO-mice	PMID: 36852934
APOA4	FGF21 repressed target	Mice model	-	-	DIO-mice	PMID: 32688339
ATP5MK	FGF21 repressed target	Mice model	-	-	DIO-mice	PMID: 32688339
CASP1	FGF21 repressed target	Mice model	-	-	DIO-mice	PMID: 36852934
CASP8	FGF21 repressed target	Mice model	-	-	DIO-mice	PMID: 36852934
CCR1	FGF21 repressed target	Mice model	-	-	DIO-mice	PMID: 36852934
CCR2	FGF21 repressed target	Mice model	-	-	DIO-mice	PMID: 36852934
CCR5	FGF21 repressed target	Mice model	-	-	DIO-mice	PMID: 36852934
CD14	FGF21 repressed target	Mice model	-	-	DIO-mice	PMID: 36852934
CD36	FGF21 repressed target	Mice model	-	-	DIO-mice	PMID: 32688339, PMID: 36852934, PMID: 18840786
CD68	FGF21 repressed target	Mice model	-	-	DIO-mice	PMID: 36852934, PMID: 32354858
CD86	FGF21 repressed target	Mice model	-	-	DIO-mice	PMID: 36852934
COL1A2	FGF21 repressed target	Mice model	-	-	DIO-mice	PMID: 36852934
COL3A1	FGF21 repressed target	Mice model	-	-	DIO-mice	PMID: 36852934, PMID: 32354858
COL5A2	FGF21 repressed target	Mice model	-	-	DIO-mice	PMID: 36852934
COX7A1	FGF21 repressed target	Mice model	-	-	DIO-mice	PMID: 32688339
CTSK	FGF21 repressed target	Mice model	-	-	DIO-mice	PMID: 36852934
CYP2D6	FGF21 repressed target	Mice model	-	-	FGF21-transgenic (Tg) mice	PMID: 18585098
CYP2D7	FGF21 repressed target	Mice model	-	-	FGF21-transgenic (Tg) mice	PMID: 18585098
CYSLTR1	FGF21 repressed target	Mice model	-	-	DIO-mice	PMID: 36852934
DGAT1	FGF21 repressed target	Mice model	-	-	DIO-mice	PMID: 18840786
EFEMP1	FGF21 repressed target	Mice model	-	-	DIO-mice	PMID: 36852934
ELOVL3	FGF21 repressed target	Mice model	-	-	DIO-mice	PMID: 32688339
ELOVL6	FGF21 repressed target	Mice model	-	-	DIO-mice	PMID: 18840786
FABP4	FGF21 repressed target	Mice model	-	-	DIO-mice	PMID: 18840786
FASN	FGF21 repressed target	Mice model	-	-	DIO-mice	PMID: 18840786
FBLN5	FGF21 repressed target	Mice model	-	-	DIO-mice	PMID: 36852934
G6PC1	FGF21 repressed target	Mice model	-	-	DIO-mice	PMID: 18840786
GK	FGF21 repressed target	Mice model	-	-	DIO-mice	PMID: 18840786
GSK3B	FGF21 repressed target	Mice model	-	-	DIO-mice	PMID: 26926384
GYS1	FGF21 repressed target	Mice model	-	-	Review	PMID: 38179757
HMGCL	FGF21 repressed target	Mice model	-	-	DIO-mice	PMID: 32688339
HSD3B1	FGF21 repressed target	Mice model	-	-	FGF21-transgenic (Tg) mice	PMID: 18585098
HSD3B2	FGF21 repressed target	Mice model	-	-	FGF21-transgenic (Tg) mice	PMID: 18585098
IGF1	FGF21 repressed target	Mice model	-	-	FGF21-transgenic (Tg) mice	PMID: 18585098
IL18	FGF21 repressed target	Mice model	-	-	DIO-mice	PMID: 32688339
IL1B	FGF21 repressed target	Mice model	-	-	DIO-mice	PMID: 36852934, PMID: 32354858
INSIG2	FGF21 repressed target	Mice model	-	-	DIO-mice	PMID: 32688339
LCN2	FGF21 repressed target	Mice model	-	-	DIO-mice	PMID: 32688339
LGALS3	FGF21 repressed target	Mice model	-	-	DIO-mice	PMID: 36852934
LOXL2	FGF21 repressed target	Mice model	-	-	DIO-mice	PMID: 36852934
MAP1LC3B	FGF21 repressed target	Mice model	-	-	DIO-mice	PMID: 32688339
MCAM	FGF21 repressed target	Mice model	-	-	DIO-mice	PMID: 36852934
MMP24	FGF21 repressed target	Mice model	-	-	DIO-mice	PMID: 36852934
MOGAT2	FGF21 repressed target	Mice model	-	-	DIO-mice	PMID: 18840786
MPC2	FGF21 repressed target	Mice model	-	-	DIO-mice	PMID: 32688339
MTOR	FGF21 repressed target	Mice model	-	-	DIO-mice	PMID: 26926384
NFKB1	FGF21 repressed target	Mice model	-	-	FGF21-mice	PMID: 27276443
NLRP3	FGF21 repressed target	Mice model	-	-	DIO-mice	PMID: 36852934
PDGFA	FGF21 repressed target	Mice model	-	-	DIO-mice	PMID: 36852934
PDHB	FGF21 repressed target	Mice model	-	-	DIO-mice	PMID: 32688339
PKLR	FGF21 repressed target	Mice model	-	-	DIO-mice	PMID: 18840786
PKM	FGF21 repressed target	Mice model	-	-	DIO-mice and fibrosis	PMID: 18840786
PPARG	FGF21 repressed target	Mice model	-	-	DIO-mice	PMID: 32688339, PMID: 36852934, PMID: 18840786
RIPK3	FGF21 repressed target	Mice model	-	-	DIO-mice	PMID: 36852934
RPS6KB1	FGF21 repressed target	Mice model	-	-	DIO-mice	PMID: 26926384
SCD	FGF21 repressed target	Mice model	-	-	DIO-mice	PMID: 32688339, PMID: 18840786
SERPINH1	FGF21 repressed target	Mice model	-	-	DIO-mice	PMID: 36852934
SLC25A19	FGF21 repressed target	Mice model	-	-	FGF21-transgenic (Tg) mice	PMID: 18585098
SLC2A4	FGF21 repressed target	Mice model	-	-	DIO-mice	PMID: 36852934
SLC51B	FGF21 repressed target	Mice model	-	-	DIO-mice	PMID: 36852934
SLC7A13	FGF21 repressed target	Mice model	-	-	FGF21-transgenic (Tg) mice	PMID: 18585098
SLC7A5	FGF21 repressed target	Mice model	-	-	FGF21-transgenic (Tg) mice	PMID: 18585098
SLCO1A2	FGF21 repressed target	Mice model	-	-	FGF21-transgenic (Tg) mice	PMID: 18585098
SOD1	FGF21 repressed target	Mice model	-	-	FGF21-transgenic (Tg) mice	PMID: 18585098
TGFB1	FGF21 repressed target	Mice model	-	-	DIO-mice	PMID: 36852934, PMID: 32354858
TIMP1	FGF21 repressed target	Mice model	-	-	DIO-mice	PMID: 36852934, PMID: 32354858
TLR4	FGF21 repressed target	Mice model	-	-	DIO-mice	PMID: 36852934
TNF	FGF21 repressed target	Mice model	-	-	DIO-mice	PMID: 36852934, PMID: 32354858
TSC1	FGF21 repressed target	Mice model	-	-	DIO-mice	PMID: 26926384
TSC2	FGF21 repressed target	Mice model	-	-	DIO-mice	PMID: 26926384
UQCRH	FGF21 repressed target	Mice model	-	-	DIO-mice	PMID: 32688339
VCAN	FGF21 repressed target	Mice model	-	-	DIO-mice	PMID: 36852934
FGFR1	FGF21-binding	Human and mice model	Human hepatic cell line 293T HEK	PMID: 29789271	DIO-mice	PMID: 36902015
FGFR2	FGF21-binding	Human and mice model	Human hepatic cell line 293T HEK	PMID: 29789271	DIO-mice	PMID: 32688339
FGFR3	FGF21-binding	Human and mice model	Human hepatic cell line 293T HEK	PMID: 29789271	DIO-mice	PMID: 32688339
FGFR4	FGF21-binding	Human and mice model	Human hepatic cell line 293T HEK	PMID: 29789271	DIO-mice	PMID: 32688339
KLB	FGF21-binding	Human and mice model	Human hepatic cell line 293T HEK	PMID: 29789271	DIO-mice	PMID: 32688339

## Sheet: Table S5
Symbol	Subfamily	Family	Category	References/databases
ADIPOQ	Adipokine	Adipokine	Cytokine	Sinobiological
GRN	Adipokine	Adipokine	Cytokine	Creative-Diagnostics
NAMPT	Adipokine	Adipokine	Cytokine	Sinobiological
RETN	RELM family	Adipokine	Cytokine	Sinobiological
RETNLB	RELM family	Adipokine	Cytokine	Sinobiological
SCGB1A1	Secretoglobin family	Adipokine	Cytokine	Sinobiological
SCGB3A1	Secretoglobin family	Adipokine	Cytokine	Sinobiological
SERPINA12	Adipokine	Adipokine	Cytokine	Sinobiological
CCL1	CC chemokine	Chemokine family	Cytokine	PMID: 29637711, KEGG, PMID: 30184180, HGNC
CCL11	CC chemokine	Chemokine family	Cytokine	PMID: 29637711, KEGG, PMID: 30184180, HGNC
CCL13	CC chemokine	Chemokine family	Cytokine	PMID: 29637711, KEGG, PMID: 30184180, HGNC
CCL14	CC chemokine	Chemokine family	Cytokine	PMID: 29637711, KEGG, PMID: 30184180, HGNC
CCL15	CC chemokine	Chemokine family	Cytokine	PMID: 29637711, KEGG, PMID: 30184180, HGNC
CCL16	CC chemokine	Chemokine family	Cytokine	PMID: 29637711, KEGG, PMID: 30184180, HGNC
CCL17	CC chemokine	Chemokine family	Cytokine	PMID: 29637711, KEGG, PMID: 30184180, HGNC
CCL18	CC chemokine	Chemokine family	Cytokine	PMID: 29637711, KEGG, PMID: 30184180, HGNC
CCL19	CC chemokine	Chemokine family	Cytokine	PMID: 29637711, KEGG, PMID: 30184180, HGNC
CCL2	CC chemokine	Chemokine family	Cytokine	PMID: 29637711, KEGG, PMID: 30184180, HGNC
CCL20	CC chemokine	Chemokine family	Cytokine	PMID: 29637711, KEGG, PMID: 30184180, HGNC
CCL21	CC chemokine	Chemokine family	Cytokine	PMID: 29637711, KEGG, PMID: 30184180, HGNC
CCL22	CC chemokine	Chemokine family	Cytokine	PMID: 29637711, KEGG, PMID: 30184180, HGNC
CCL23	CC chemokine	Chemokine family	Cytokine	PMID: 29637711, KEGG, PMID: 30184180, HGNC
CCL24	CC chemokine	Chemokine family	Cytokine	PMID: 29637711, KEGG, PMID: 30184180, HGNC
CCL25	CC chemokine	Chemokine family	Cytokine	PMID: 29637711, KEGG, PMID: 30184180, HGNC
CCL26	CC chemokine	Chemokine family	Cytokine	PMID: 29637711, KEGG, PMID: 30184180, HGNC
CCL27	CC chemokine	Chemokine family	Cytokine	PMID: 29637711, KEGG, PMID: 30184180, HGNC
CCL28	CC chemokine	Chemokine family	Cytokine	PMID: 29637711, KEGG, PMID: 30184180, HGNC
CCL3	CC chemokine	Chemokine family	Cytokine	PMID: 29637711, KEGG, PMID: 30184180, HGNC
CCL3L1	CC chemokine	Chemokine family	Cytokine	KEGG, PMID: 30184180, HGNC
CCL3L3	CC chemokine	Chemokine family	Cytokine	KEGG, PMID: 30184180, HGNC
CCL4	CC chemokine	Chemokine family	Cytokine	PMID: 29637711, KEGG, PMID: 30184180, HGNC
CCL4L1	CC chemokine	Chemokine family	Cytokine	KEGG, PMID: 30184180, HGNC
CCL4L2	CC chemokine	Chemokine family	Cytokine	KEGG, PMID: 30184180, HGNC
CCL5	CC chemokine	Chemokine family	Cytokine	PMID: 29637711, KEGG, PMID: 30184180, HGNC
CCL7	CC chemokine	Chemokine family	Cytokine	PMID: 29637711, KEGG, PMID: 30184180, HGNC
CCL8	CC chemokine	Chemokine family	Cytokine	PMID: 29637711, KEGG, PMID: 30184180, HGNC
CX3CL1	CX3C chemokine	Chemokine family	Cytokine	PMID: 29637711, KEGG, PMID: 30184180, HGNC
CXCL1	CXC chemokine	Chemokine family	Cytokine	PMID: 29637711, KEGG, PMID: 30184180, HGNC
CXCL10	CXC chemokine	Chemokine family	Cytokine	PMID: 29637711, KEGG, PMID: 30184180, HGNC
CXCL11	CXC chemokine	Chemokine family	Cytokine	PMID: 29637711, KEGG, PMID: 30184180, HGNC
CXCL12	CXC chemokine	Chemokine family	Cytokine	PMID: 29637711, KEGG, PMID: 30184180, HGNC
CXCL13	CXC chemokine	Chemokine family	Cytokine	PMID: 29637711, KEGG, PMID: 30184180, HGNC
CXCL14	CXC chemokine	Chemokine family	Cytokine	PMID: 29637711, KEGG, PMID: 30184180, HGNC
CXCL16	CXC chemokine	Chemokine family	Cytokine	PMID: 29637711, KEGG, PMID: 30184180, HGNC
CXCL17	CXC chemokine	Chemokine family	Cytokine	PMID: 25635046, KEGG, PMID: 30184180, HGNC
CXCL2	CXC chemokine	Chemokine family	Cytokine	PMID: 29637711, KEGG, PMID: 30184180, HGNC
CXCL3	CXC chemokine	Chemokine family	Cytokine	PMID: 29637711, KEGG, PMID: 30184180, HGNC
CXCL5	CXC chemokine	Chemokine family	Cytokine	PMID: 29637711, KEGG, PMID: 30184180, HGNC
CXCL6	CXC chemokine	Chemokine family	Cytokine	PMID: 29637711, KEGG, PMID: 30184180, HGNC
CXCL8	CXC chemokine	Chemokine family	Cytokine	PMID: 29637711, KEGG, PMID: 30184180, HGNC
CXCL9	CXC chemokine	Chemokine family	Cytokine	PMID: 29637711, KEGG, PMID: 30184180, HGNC
PF4	CXC chemokine	Chemokine family	Cytokine	PMID: 29637711
PPBP	CXC chemokine	Chemokine family	Cytokine	PMID: 29637711
TAFA1	TAFA family	Chemokine family	Cytokine	Sinobiological
TAFA2	TAFA family	Chemokine family	Cytokine	Sinobiological
TAFA3	TAFA family	Chemokine family	Cytokine	Sinobiological
TAFA4	TAFA family	Chemokine family	Cytokine	Sinobiological
TAFA5	TAFA family	Chemokine family	Cytokine	Sinobiological
XCL1	C chemokine	Chemokine family	Cytokine	PMID: 29637711, KEGG, PMID: 30184180, HGNC
XCL2	C chemokine	Chemokine family	Cytokine	PMID: 29637711, KEGG, PMID: 30184180, HGNC
CSF1	CSF family	CSF family	Cytokine	Sinobiological, KEGG, Creative-Diagnostics, PMID: 30184180
CSF2	CSF family, Common β chain cytokine family	CSF family	Cytokine	Sinobiological, KEGG, PMID: 30184180
CSF3	CSF family	CSF family	Cytokine	Sinobiological, KEGG, PMID: 30184180
EPO	CSF family	CSF family	Cytokine	Sinobiological, KEGG
KITLG	CSF family	CSF family	Cytokine	Sinobiological, Creative-Diagnostics, PMID: 30184180
TPO	CSF family	CSF family	Cytokine	Sinobiological, Creative-Diagnostics
FAM3A	Cytokine-like gene family	Cytokine-like gene family	Cytokine	Sinobiological
FAM3B	Cytokine-like gene family	Cytokine-like gene family	Cytokine	Sinobiological
FAM3C	Cytokine-like gene family	Cytokine-like gene family	Cytokine	Sinobiological
FAM3D	Cytokine-like gene family	Cytokine-like gene family	Cytokine	Sinobiological
LGALS1	Galectin family	Galectin family	Cytokine	Sinobiological
IFNA1	IFN family	IFN family	Cytokine	Sinobiological, KEGG, PMID: 30184180
IFNA10	IFN family	IFN family	Cytokine	Sinobiological, KEGG, PMID: 30184180
IFNA13	IFN family	IFN family	Cytokine	Sinobiological, KEGG, PMID: 30184180
IFNA14	IFN family	IFN family	Cytokine	Sinobiological, KEGG, PMID: 30184180
IFNA16	IFN family	IFN family	Cytokine	KEGG, PMID: 30184180
IFNA17	IFN family	IFN family	Cytokine	KEGG, PMID: 30184180
IFNA2	IFN family	IFN family	Cytokine	Sinobiological, KEGG, PMID: 30184180
IFNA21	IFN family	IFN family	Cytokine	KEGG, PMID: 30184180
IFNA4	IFN family	IFN family	Cytokine	Sinobiological, KEGG, PMID: 30184180
IFNA5	IFN family	IFN family	Cytokine	Sinobiological, KEGG, PMID: 30184180
IFNA6	IFN family	IFN family	Cytokine	KEGG, PMID: 30184180
IFNA7	IFN family	IFN family	Cytokine	Sinobiological, KEGG, PMID: 30184180
IFNA8	IFN family	IFN family	Cytokine	Sinobiological, KEGG, PMID: 30184180
IFNB1	IFN family	IFN family	Cytokine	Sinobiological, KEGG, PMID: 30184180
IFNE	IFN family	IFN family	Cytokine	Sinobiological, KEGG, PMID: 30184180
IFNG	IFN family	IFN family	Cytokine	Sinobiological, KEGG, PMID: 30184180
IFNK	IFN family	IFN family	Cytokine	KEGG, PMID: 30184180
IFNW1	IFN family	IFN family	Cytokine	Sinobiological, KEGG
TICAM2	IFN family	IFN family	Cytokine	Sinobiological
CLCF1	IL6 family	IL family	Cytokine	Sinobiological, KEGG
CNTF	IL6 family	IL family	Cytokine	Sinobiological, KEGG
CTF1	IL6 family	IL family	Cytokine	KEGG
EBI3	IL12 family	IL family	Cytokine	Sinobiological, KEGG, PMID: 30184180
IL10	IL10 family	IL family	Cytokine	Sinobiological, KEGG, PMID: 30184180
IL11	IL6 family	IL family	Cytokine	Sinobiological, KEGG, PMID: 30184180
IL12A	IL12 family	IL family	Cytokine	Sinobiological, KEGG, PMID: 30184180
IL12B	IL12 family	IL family	Cytokine	Sinobiological, KEGG, PMID: 30184180
IL13	Th2-like cytokine family	IL family	Cytokine	Sinobiological, KEGG, PMID: 30184180
IL15	Common γ chain cytokine family	IL family	Cytokine	Sinobiological, KEGG, PMID: 30184180
IL16	Other IL family	IL family	Cytokine	Sinobiological, KEGG, PMID: 30184180
IL17A	IL17 family	IL family	Cytokine	Sinobiological, KEGG, PMID: 30184180
IL17B	IL17 family	IL family	Cytokine	Sinobiological, KEGG, PMID: 30184180
IL17C	IL17 family	IL family	Cytokine	Sinobiological, KEGG, PMID: 30184180
IL17D	IL17 family	IL family	Cytokine	Sinobiological, KEGG, PMID: 30184180
IL17F	IL17 family	IL family	Cytokine	Sinobiological, KEGG, PMID: 30184180
IL18	IL1 family	IL family	Cytokine	Sinobiological, KEGG, PMID: 30184180
IL18BP	IL1 family	IL family	Cytokine	Sinobiological
IL19	IL10 family	IL family	Cytokine	Sinobiological, KEGG, PMID: 30184180
IL1A	IL1 family	IL family	Cytokine	Sinobiological, KEGG, PMID: 30184180
IL1B	IL1 family	IL family	Cytokine	Sinobiological, KEGG, PMID: 30184180
IL1F10	IL1 family	IL family	Cytokine	Sinobiological, KEGG
IL1RN	IL1 family	IL family	Cytokine	Sinobiological, KEGG, PMID: 30184180
IL2	Common γ chain cytokine family	IL family	Cytokine	Sinobiological, KEGG, PMID: 30184180
IL20	IL10 family	IL family	Cytokine	Sinobiological, KEGG, PMID: 30184180
IL21	Common γ chain cytokine family	IL family	Cytokine	Sinobiological, KEGG, PMID: 30184180
IL22	IL10 family	IL family	Cytokine	Sinobiological, KEGG, PMID: 30184180
IL23A	IL12 family	IL family	Cytokine	Sinobiological, KEGG, PMID: 30184180
IL24	IL10 family	IL family	Cytokine	Sinobiological, KEGG, PMID: 30184180
IL25	Th2-like cytokine family	IL family	Cytokine	Sinobiological, KEGG, PMID: 30184180
IL26	IL10 family	IL family	Cytokine	KEGG, PMID: 30184180
IL27	IL12 family	IL family	Cytokine	Sinobiological, KEGG, PMID: 30184180
IL3	Other IL family	IL family	Cytokine	Sinobiological, KEGG, PMID: 30184180
IL31	IL6 family	IL family	Cytokine	Sinobiological, KEGG, PMID: 30184180
IL32	Other IL family	IL family	Cytokine	Sinobiological, KEGG, PMID: 30184180
IL33	IL1 family	IL family	Cytokine	Sinobiological, KEGG, PMID: 30184180
IL34	Other IL family	IL family	Cytokine	Sinobiological, KEGG, PMID: 30184180
IL36A	IL1 family	IL family	Cytokine	Sinobiological, KEGG, PMID: 30184180
IL36B	IL1 family	IL family	Cytokine	Sinobiological, KEGG, PMID: 30184180
IL36G	IL1 family	IL family	Cytokine	Sinobiological, KEGG, PMID: 30184180
IL36RN	IL1 family	IL family	Cytokine	Sinobiological, KEGG
IL37	IL1 family	IL family	Cytokine	Sinobiological, KEGG, PMID: 30184180
IL4	Common γ chain cytokine family	IL family	Cytokine	Sinobiological, KEGG, PMID: 30184180
IL5	Th2-like cytokine family, Common β chain cytokine family	IL family	Cytokine	Sinobiological, KEGG, PMID: 30184180
IL6	IL6 family	IL family	Cytokine	Sinobiological, KEGG, PMID: 30184180
IL7	Common γ chain cytokine family	IL family	Cytokine	Sinobiological, KEGG, PMID: 30184180
IL9	Common γ chain cytokine family	IL family	Cytokine	Sinobiological, KEGG, PMID: 30184180
LEP	IL6 family	IL family	Cytokine	Sinobiological, KEGG, Creative-Diagnostics
LIF	IL6 family	IL family	Cytokine	Sinobiological, KEGG, PMID: 30184180
OSM	IL6 family	IL family	Cytokine	Sinobiological, KEGG, PMID: 30184180
TSLP	Common γ chain cytokine family	IL family	Cytokine	Sinobiological, KEGG
IFNL1	IL10 family, IFN family	IL family, IFN family	Cytokine	Sinobiological, KEGG, PMID: 30184180
IFNL2	IL10 family, IFN family	IL family, IFN family	Cytokine	Sinobiological, KEGG, PMID: 30184180
IFNL3	IL10 family, IFN family	IL family, IFN family	Cytokine	Sinobiological, KEGG, PMID: 30184180
MAP2K6	MAPKs	MAPKs	Cytokine	Sinobiological
MAPK10	MAPKs	MAPKs	Cytokine	Sinobiological
MARK3	MAPKs	MAPKs	Cytokine	Sinobiological
VSTM1	Other Cytokines	Other Cytokines	Cytokine	Sinobiological
AIMP1	Proinflammatory cytokine	Pleiotropic cytokine	Cytokine	Sinobiological
CCNH	TGF-beta Superfamily	TGF-beta Superfamily	Cytokine	Sinobiological
CD40LG	TNF family	TNF family	Cytokine	Sinobiological, KEGG
CD70	TNF family	TNF family	Cytokine	Sinobiological, KEGG
EDA	TNF family	TNF family	Cytokine	Sinobiological, KEGG
FASLG	TNF family	TNF family	Cytokine	Sinobiological, KEGG
LTA	TNF family	TNF family	Cytokine	Sinobiological, KEGG, PMID: 30184180
LTB	TNF family	TNF family	Cytokine	Sinobiological, KEGG, PMID: 30184180
TNF	TNF family	TNF family	Cytokine	Sinobiological, KEGG, PMID: 30184180
TNFSF10	TNF family	TNF family	Cytokine	Sinobiological, KEGG, PMID: 30184180
TNFSF11	TNF family	TNF family	Cytokine	Sinobiological, KEGG, PMID: 30184180
TNFSF12	TNF family	TNF family	Cytokine	Sinobiological, KEGG, PMID: 30184180
TNFSF13	TNF family	TNF family	Cytokine	Sinobiological, KEGG, PMID: 30184180
TNFSF13B	TNF family	TNF family	Cytokine	Sinobiological, KEGG, PMID: 30184180
TNFSF14	TNF family	TNF family	Cytokine	Sinobiological, KEGG, PMID: 30184180
TNFSF15	TNF family	TNF family	Cytokine	Sinobiological, KEGG, PMID: 30184180
TNFSF18	TNF family	TNF family	Cytokine	Sinobiological, KEGG, PMID: 30184180
TNFSF4	TNF family	TNF family	Cytokine	Sinobiological, KEGG, PMID: 30184180
TNFSF8	TNF family	TNF family	Cytokine	Sinobiological, KEGG, PMID: 30184180
TNFSF9	TNF family	TNF family	Cytokine	Sinobiological, KEGG, PMID: 30184180
TFF1	Trefoil factor family	Trefoil factor family	Cytokine	Sinobiological
TFF2	Trefoil factor family	Trefoil factor family	Cytokine	Sinobiological
A2M	FGF Family	Growth factor family	Growth factors	Creative-Diagnostics
A2ML1	FGF Family	Growth factor family	Growth factors	Creative-Diagnostics
ABCD1	TGF-beta Superfamily	Growth factor family	Growth factors	Creative-Diagnostics
ACAN	Proteoglycans	Growth factor family	Growth factors	Creative-Diagnostics
ACHE	Wnt Family	Growth factor family	Growth factors	Creative-Diagnostics
AGRN	Proteoglycans	Growth factor family	Growth factors	Creative-Diagnostics
AKT1	PDGF Family	Growth factor family	Growth factors	Creative-Diagnostics
AKT2	PDGF Family	Growth factor family	Growth factors	Creative-Diagnostics
AKT3	PDGF Family	Growth factor family	Growth factors	Creative-Diagnostics
ALOX5	Wnt Family	Growth factor family	Growth factors	Creative-Diagnostics
AMBP	Proteoglycans	Growth factor family	Growth factors	Creative-Diagnostics
AMER1	Wnt Family	Growth factor family	Growth factors	Creative-Diagnostics
AMH	TGF beta family, TGF-beta Superfamily	Growth factor family	Growth factors	KEGG, Creative-Diagnostics
ANG	ANG family	Growth factor family	Growth factors	Sinobiological
ANGPT1	ANG family	Growth factor family	Growth factors	Creative-Diagnostics
ANGPT2	ANG family	Growth factor family	Growth factors	Creative-Diagnostics
ANGPT4	ANG family	Growth factor family	Growth factors	Creative-Diagnostics
ANGPTL1	ANG family	Growth factor family	Growth factors	Creative-Diagnostics
ANGPTL2	ANG family	Growth factor family	Growth factors	Creative-Diagnostics
ANGPTL3	ANG family	Growth factor family	Growth factors	Creative-Diagnostics
ANGPTL4	ANG family	Growth factor family	Growth factors	Creative-Diagnostics
ANGPTL5	ANG family	Growth factor family	Growth factors	Creative-Diagnostics
ANGPTL6	ANG family	Growth factor family	Growth factors	Creative-Diagnostics
ANGPTL7	ANG family	Growth factor family	Growth factors	Creative-Diagnostics
ANGPTL8	ANG family	Growth factor family	Growth factors	Creative-Diagnostics
APC	Wnt Family	Growth factor family	Growth factors	Creative-Diagnostics
APCDD1	Wnt Family	Growth factor family	Growth factors	Creative-Diagnostics
ARAF	VEGF Family	Growth factor family	Growth factors	Creative-Diagnostics
AREG	EGF Family, Wnt Family	Growth factor family	Growth factors	Creative-Diagnostics
ARTN	Wnt Family, TGF-beta Superfamily	Growth factor family	Growth factors	Creative-Diagnostics
ASCL2	Wnt Family	Growth factor family	Growth factors	Creative-Diagnostics
AXIN1	Wnt Family	Growth factor family	Growth factors	Creative-Diagnostics
AXIN2	Wnt Family	Growth factor family	Growth factors	Creative-Diagnostics
BAD	VEGF Family	Growth factor family	Growth factors	Creative-Diagnostics
BAMBI	TGF-beta Superfamily	Growth factor family	Growth factors	Creative-Diagnostics
BCAN	Proteoglycans	Growth factor family	Growth factors	Creative-Diagnostics
BCAR1	PDGF Family	Growth factor family	Growth factors	Creative-Diagnostics
BCHE	Wnt Family	Growth factor family	Growth factors	Creative-Diagnostics
BCL2	VEGF Family	Growth factor family	Growth factors	Creative-Diagnostics
BCL9	Wnt Family	Growth factor family	Growth factors	Creative-Diagnostics
BCL9L	Wnt Family	Growth factor family	Growth factors	Creative-Diagnostics
BDNF	NGF Family	Growth factor family	Growth factors	Sinobiological
BGN	Proteoglycans, Wnt Family	Growth factor family	Growth factors	Creative-Diagnostics
BMP1	TGF-beta Superfamily	Growth factor family	Growth factors	Creative-Diagnostics
BMP10	TGF beta family, TGF-beta Superfamily	Growth factor family	Growth factors	Sinobiological, KEGG, Creative-Diagnostics
BMP15	TGF beta family, TGF-beta Superfamily	Growth factor family	Growth factors	Sinobiological, Creative-Diagnostics
BMP2	TGF beta family, TGF-beta Superfamily	Growth factor family	Growth factors	Sinobiological, KEGG, Creative-Diagnostics
BMP3	TGF beta family, TGF-beta Superfamily	Growth factor family	Growth factors	Sinobiological, KEGG, Creative-Diagnostics
BMP4	TGF beta family, TGF-beta Superfamily	Growth factor family	Growth factors	Sinobiological, KEGG, Creative-Diagnostics
BMP5	TGF beta family, TGF-beta Superfamily	Growth factor family	Growth factors	Sinobiological, KEGG, Creative-Diagnostics
BMP6	TGF beta family, TGF-beta Superfamily	Growth factor family	Growth factors	Sinobiological, KEGG, Creative-Diagnostics
BMP7	TGF beta family, TGF-beta Superfamily	Growth factor family	Growth factors	Sinobiological, KEGG, Creative-Diagnostics
BMP8A	TGF beta family, TGF-beta Superfamily	Growth factor family	Growth factors	Sinobiological, KEGG, Creative-Diagnostics
BMP8B	TGF beta family, TGF-beta Superfamily	Growth factor family	Growth factors	Sinobiological, KEGG, Creative-Diagnostics
BMPER	TGF-beta Superfamily	Growth factor family	Growth factors	Creative-Diagnostics
BOC	Hedgehog Family	Growth factor family	Growth factors	Creative-Diagnostics
BTC	EGF Family, Wnt Family	Growth factor family	Growth factors	Creative-Diagnostics
BTRC	Hedgehog Family	Growth factor family	Growth factors	Creative-Diagnostics
C17orf99	Wnt Family, TGF-beta Superfamily	Growth factor family	Growth factors	Creative-Diagnostics
CAMK1	Wnt Family	Growth factor family	Growth factors	Creative-Diagnostics
CAMK2A	Wnt Family	Growth factor family	Growth factors	Creative-Diagnostics
CAMK2B	Wnt Family	Growth factor family	Growth factors	Creative-Diagnostics
CAMK2G	Wnt Family	Growth factor family	Growth factors	Creative-Diagnostics
CASP9	VEGF Family	Growth factor family	Growth factors	Creative-Diagnostics
CCN1	IGF Family	Growth factor family	Growth factors	Creative-Diagnostics
CCN2	IGF Family	Growth factor family	Growth factors	Creative-Diagnostics
CCN3	IGF Family	Growth factor family	Growth factors	Creative-Diagnostics
CCN4	IGF Family	Growth factor family	Growth factors	Creative-Diagnostics
CCN6	IGF Family	Growth factor family	Growth factors	Creative-Diagnostics
CD109	TGF-beta Superfamily	Growth factor family	Growth factors	Creative-Diagnostics
CD44	MSF Family	Growth factor family	Growth factors	Cusabio
CDH5	VEGF Family	Growth factor family	Growth factors	Creative-Diagnostics
CDNF	NGF Family	Growth factor family	Growth factors	Sinobiological
CDO1	Hedgehog Family	Growth factor family	Growth factors	Creative-Diagnostics
CDON	Hedgehog Family	Growth factor family	Growth factors	Creative-Diagnostics
CER1	TGF-beta Superfamily	Growth factor family	Growth factors	Creative-Diagnostics
CFC1	TGF-beta Superfamily	Growth factor family	Growth factors	Creative-Diagnostics
CHAD	Proteoglycans	Growth factor family	Growth factors	Creative-Diagnostics
CHAT	Wnt Family	Growth factor family	Growth factors	Creative-Diagnostics
CHD1L	Wnt Family	Growth factor family	Growth factors	Creative-Diagnostics
CHRD	TGF-beta Superfamily	Growth factor family	Growth factors	Creative-Diagnostics
CHRDL1	TGF-beta Superfamily	Growth factor family	Growth factors	Creative-Diagnostics
CHRDL2	TGF-beta Superfamily	Growth factor family	Growth factors	Creative-Diagnostics
CHUK	PDGF Family	Growth factor family	Growth factors	Creative-Diagnostics
CILP	IGF Family	Growth factor family	Growth factors	Creative-Diagnostics
CNMD	Other Growth Factors	Growth factor family	Growth factors	Creative-Diagnostics
CNPY2	FGF Family	Growth factor family	Growth factors	Creative-Diagnostics
COMT	Wnt Family	Growth factor family	Growth factors	Creative-Diagnostics
CREB1	VEGF Family, Wnt Family, TGF-beta Superfamily	Growth factor family	Growth factors	Creative-Diagnostics
CRIM1	TGF-beta Superfamily	Growth factor family	Growth factors	Creative-Diagnostics
CRIPTO	EGF Family, TGF-beta Superfamily	Growth factor family	Growth factors	Creative-Diagnostics
CRK	PDGF Family	Growth factor family	Growth factors	Creative-Diagnostics
CSH1	Wnt Family	Growth factor family	Growth factors	Creative-Diagnostics
CSHL1	Wnt Family	Growth factor family	Growth factors	Creative-Diagnostics
CSNK1A1	Wnt Family	Growth factor family	Growth factors	Creative-Diagnostics
CSNK1D	Wnt Family	Growth factor family	Growth factors	Creative-Diagnostics
CSNK1E	Wnt Family	Growth factor family	Growth factors	Creative-Diagnostics
CSNK1G1	Wnt Family	Growth factor family	Growth factors	Creative-Diagnostics
CSNK2A1	Wnt Family	Growth factor family	Growth factors	Creative-Diagnostics
CSNK2B	Wnt Family	Growth factor family	Growth factors	Creative-Diagnostics
CSPG4	Proteoglycans	Growth factor family	Growth factors	Creative-Diagnostics
CSPG5	Proteoglycans	Growth factor family	Growth factors	Creative-Diagnostics
CTNNB1	Wnt Family	Growth factor family	Growth factors	Creative-Diagnostics
CTNNBIP1	Wnt Family	Growth factor family	Growth factors	Creative-Diagnostics
CYLD	Wnt Family	Growth factor family	Growth factors	Creative-Diagnostics
DAB2	Wnt Family	Growth factor family	Growth factors	Creative-Diagnostics
DACT3	Wnt Family	Growth factor family	Growth factors	Creative-Diagnostics
DAG1	Proteoglycans	Growth factor family	Growth factors	Creative-Diagnostics
DAND5	TGF-beta Superfamily	Growth factor family	Growth factors	Creative-Diagnostics
DCN	Proteoglycans	Growth factor family	Growth factors	Creative-Diagnostics
DDC	Wnt Family	Growth factor family	Growth factors	Creative-Diagnostics
DFFB	Wnt Family	Growth factor family	Growth factors	Creative-Diagnostics
DHH	Hedgehog Family	Growth factor family	Growth factors	Creative-Diagnostics
DISC1	Wnt Family	Growth factor family	Growth factors	Creative-Diagnostics
DISP1	Hedgehog Family	Growth factor family	Growth factors	Creative-Diagnostics
DISP2	Hedgehog Family	Growth factor family	Growth factors	Creative-Diagnostics
DKK1	Wnt Family	Growth factor family	Growth factors	Creative-Diagnostics
DKK2	Wnt Family	Growth factor family	Growth factors	Creative-Diagnostics
DKK3	Wnt Family	Growth factor family	Growth factors	Creative-Diagnostics
DKK4	Wnt Family	Growth factor family	Growth factors	Creative-Diagnostics
DKKL1	Wnt Family	Growth factor family	Growth factors	Creative-Diagnostics
DPP10	Wnt Family	Growth factor family	Growth factors	Creative-Diagnostics
DPP6	Wnt Family	Growth factor family	Growth factors	Creative-Diagnostics
DPT	TGF-beta Superfamily	Growth factor family	Growth factors	Creative-Diagnostics
DRAXIN	Wnt Family	Growth factor family	Growth factors	Creative-Diagnostics
DVL1	Wnt Family	Growth factor family	Growth factors	Creative-Diagnostics
DVL2	Wnt Family	Growth factor family	Growth factors	Creative-Diagnostics
DVL3	Wnt Family	Growth factor family	Growth factors	Creative-Diagnostics
EDN1	Wnt Family	Growth factor family	Growth factors	Creative-Diagnostics
EDN2	Wnt Family	Growth factor family	Growth factors	Creative-Diagnostics
EDN3	Wnt Family	Growth factor family	Growth factors	Creative-Diagnostics
EFEMP1	Other Growth Factors	Growth factor family	Growth factors	Creative-Diagnostics
EGF	EGF Family, Wnt Family	Growth factor family	Growth factors	Creative-Diagnostics
EGFL6	EGF Family, Wnt Family	Growth factor family	Growth factors	Creative-Diagnostics
EGFL7	EGF Family	Growth factor family	Growth factors	Sinobiological
EGFL8	EGF Family	Growth factor family	Growth factors	Sinobiological
ELK1	PDGF Family	Growth factor family	Growth factors	Creative-Diagnostics
EMX2	Wnt Family	Growth factor family	Growth factors	Creative-Diagnostics
ENPP5	Wnt Family	Growth factor family	Growth factors	Creative-Diagnostics
EPGN	EGF Family, Wnt Family	Growth factor family	Growth factors	Creative-Diagnostics
EPYC	Proteoglycans	Growth factor family	Growth factors	Creative-Diagnostics
ERBIN	EGF Family	Growth factor family	Growth factors	Creative-Diagnostics
EREG	EGF Family, Wnt Family	Growth factor family	Growth factors	Creative-Diagnostics
ESM1	IGF Family	Growth factor family	Growth factors	Creative-Diagnostics
ETV2	Wnt Family	Growth factor family	Growth factors	Creative-Diagnostics
FBLN1	Other Growth Factors	Growth factor family	Growth factors	Creative-Diagnostics
FBLN2	Other Growth Factors	Growth factor family	Growth factors	Creative-Diagnostics
FBLN5	Other Growth Factors	Growth factor family	Growth factors	Creative-Diagnostics
FBLN7	Other Growth Factors	Growth factor family	Growth factors	Creative-Diagnostics
FBXW7	TGF-beta Superfamily	Growth factor family	Growth factors	Creative-Diagnostics
FGF1	FGF Family	Growth factor family	Growth factors	Creative-Diagnostics
FGF10	FGF Family, Wnt Family	Growth factor family	Growth factors	Creative-Diagnostics
FGF11	FGF Family, Wnt Family	Growth factor family	Growth factors	Creative-Diagnostics
FGF12	FGF Family, Wnt Family	Growth factor family	Growth factors	Creative-Diagnostics
FGF13	FGF Family, Wnt Family	Growth factor family	Growth factors	Creative-Diagnostics
FGF14	FGF Family	Growth factor family	Growth factors	Sinobiological
FGF16	FGF Family, Wnt Family	Growth factor family	Growth factors	Creative-Diagnostics
FGF17	FGF Family	Growth factor family	Growth factors	Sinobiological
FGF18	FGF Family, Wnt Family	Growth factor family	Growth factors	Creative-Diagnostics
FGF19	FGF Family, Wnt Family	Growth factor family	Growth factors	Creative-Diagnostics
FGF2	FGF Family	Growth factor family	Growth factors	Creative-Diagnostics
FGF20	FGF Family, Wnt Family	Growth factor family	Growth factors	Creative-Diagnostics
FGF21	FGF Family, Wnt Family	Growth factor family	Growth factors	Creative-Diagnostics
FGF22	FGF Family, Wnt Family	Growth factor family	Growth factors	Creative-Diagnostics
FGF23	FGF Family, Wnt Family	Growth factor family	Growth factors	Creative-Diagnostics
FGF3	FGF Family, Wnt Family	Growth factor family	Growth factors	Creative-Diagnostics
FGF4	FGF Family, Wnt Family	Growth factor family	Growth factors	Creative-Diagnostics
FGF5	FGF Family, Wnt Family	Growth factor family	Growth factors	Creative-Diagnostics
FGF6	FGF Family, Wnt Family	Growth factor family	Growth factors	Creative-Diagnostics
FGF7	FGF Family, Wnt Family	Growth factor family	Growth factors	Creative-Diagnostics
FGF8	FGF Family, Wnt Family	Growth factor family	Growth factors	Creative-Diagnostics
FGF9	FGF Family, Wnt Family	Growth factor family	Growth factors	Creative-Diagnostics
FGFBP1	FGF Family	Growth factor family	Growth factors	Creative-Diagnostics
FGFBP2	FGF Family	Growth factor family	Growth factors	Creative-Diagnostics
FGFBP3	FGF Family	Growth factor family	Growth factors	Creative-Diagnostics
FGL1	Other Growth Factors	Growth factor family	Growth factors	Creative-Diagnostics
FMOD	Proteoglycans	Growth factor family	Growth factors	Creative-Diagnostics
FOLH1	Wnt Family	Growth factor family	Growth factors	Creative-Diagnostics
FOS	PDGF Family	Growth factor family	Growth factors	Creative-Diagnostics
FOSB	VEGF Family, Wnt Family	Growth factor family	Growth factors	Creative-Diagnostics
FOSL1	VEGF Family	Growth factor family	Growth factors	Creative-Diagnostics
FOXO1	VEGF Family	Growth factor family	Growth factors	Creative-Diagnostics
FOXO3	Wnt Family	Growth factor family	Growth factors	Creative-Diagnostics
FRAT2	Wnt Family	Growth factor family	Growth factors	Creative-Diagnostics
FRZB	Wnt Family	Growth factor family	Growth factors	Creative-Diagnostics
FST	TGF-beta Superfamily	Growth factor family	Growth factors	Creative-Diagnostics
FSTL1	TGF-beta Superfamily	Growth factor family	Growth factors	Creative-Diagnostics
FSTL3	TGF-beta Superfamily	Growth factor family	Growth factors	Creative-Diagnostics
FSTL4	TGF-beta Superfamily	Growth factor family	Growth factors	Creative-Diagnostics
FSTL5	TGF-beta Superfamily	Growth factor family	Growth factors	Creative-Diagnostics
FYN	VEGF Family, TGF-beta Superfamily	Growth factor family	Growth factors	Creative-Diagnostics
GAB2	TGF-beta Superfamily	Growth factor family	Growth factors	Creative-Diagnostics
GAL	Wnt Family	Growth factor family	Growth factors	Creative-Diagnostics
GAS1	Hedgehog Family	Growth factor family	Growth factors	Creative-Diagnostics
GCG	Wnt Family	Growth factor family	Growth factors	Creative-Diagnostics
GDF1	GDF Family, TGF-beta Superfamily	Growth factor family	Growth factors	Creative-Diagnostics
GDF10	GDF Family, TGF-beta Superfamily	Growth factor family	Growth factors	Creative-Diagnostics
GDF11	GDF Family, TGF-beta Superfamily	Growth factor family	Growth factors	Creative-Diagnostics
GDF15	GDF Family, TGF-beta Superfamily	Growth factor family	Growth factors	Creative-Diagnostics
GDF2	GDF Family, TGF-beta Superfamily	Growth factor family	Growth factors	Creative-Diagnostics
GDF3	GDF Family, TGF-beta Superfamily	Growth factor family	Growth factors	Creative-Diagnostics
GDF5	GDF Family, TGF-beta Superfamily	Growth factor family	Growth factors	Creative-Diagnostics
GDF6	GDF Family, TGF-beta Superfamily	Growth factor family	Growth factors	Creative-Diagnostics
GDF7	GDF Family, TGF-beta Superfamily	Growth factor family	Growth factors	Creative-Diagnostics
GDF9	GDF Family, TGF-beta Superfamily	Growth factor family	Growth factors	Creative-Diagnostics
GDNF	NGF Family, Wnt Family, TGF-beta Superfamily	Growth factor family	Growth factors	Creative-Diagnostics
GH1	Wnt Family	Growth factor family	Growth factors	Creative-Diagnostics
GH2	Wnt Family	Growth factor family	Growth factors	Creative-Diagnostics
GLG1	FGF Family	Growth factor family	Growth factors	Creative-Diagnostics
GLI1	Hedgehog Family	Growth factor family	Growth factors	Creative-Diagnostics
GLI2	Hedgehog Family	Growth factor family	Growth factors	Creative-Diagnostics
GLI3	Hedgehog Family	Growth factor family	Growth factors	Creative-Diagnostics
GLUD1	Wnt Family	Growth factor family	Growth factors	Creative-Diagnostics
GLUD2	Wnt Family	Growth factor family	Growth factors	Creative-Diagnostics
GPC1	Proteoglycans, Wnt Family	Growth factor family	Growth factors	Creative-Diagnostics
GPC2	Proteoglycans, Wnt Family	Growth factor family	Growth factors	Creative-Diagnostics
GPC3	Hedgehog Family	Growth factor family	Growth factors	Creative-Diagnostics
GPC4	Hedgehog Family	Growth factor family	Growth factors	Creative-Diagnostics
GPC5	Proteoglycans, Wnt Family	Growth factor family	Growth factors	Creative-Diagnostics
GPC6	Proteoglycans, Wnt Family	Growth factor family	Growth factors	Creative-Diagnostics
GREM1	TGF-beta Superfamily	Growth factor family	Growth factors	Creative-Diagnostics
GREM2	TGF-beta Superfamily	Growth factor family	Growth factors	Creative-Diagnostics
GSK3A	Hedgehog Family	Growth factor family	Growth factors	Creative-Diagnostics
GSK3B	Hedgehog Family	Growth factor family	Growth factors	Creative-Diagnostics
HBEGF	EGF Family, Wnt Family	Growth factor family	Growth factors	Sinobiological, Creative-Diagnostics
HCRT	Wnt Family	Growth factor family	Growth factors	Creative-Diagnostics
HDGF	HGF Family	Growth factor family	Growth factors	Creative-Diagnostics
HES1	Wnt Family	Growth factor family	Growth factors	Creative-Diagnostics
HGF	HGF Family	Growth factor family	Growth factors	Creative-Diagnostics
HHAT	Hedgehog Family	Growth factor family	Growth factors	Creative-Diagnostics
HHIP	Hedgehog Family	Growth factor family	Growth factors	Creative-Diagnostics
HIVEP1	Proteoglycans	Growth factor family	Growth factors	Creative-Diagnostics
HNF1B	Wnt Family	Growth factor family	Growth factors	Creative-Diagnostics
HNMT	Wnt Family	Growth factor family	Growth factors	Creative-Diagnostics
HRAS	PDGF Family	Growth factor family	Growth factors	Creative-Diagnostics
HSPB2	VEGF Family	Growth factor family	Growth factors	Creative-Diagnostics
HSPG2	Proteoglycans	Growth factor family	Growth factors	Creative-Diagnostics
IGF1	IGF Family, Wnt Family	Growth factor family	Growth factors	Creative-Diagnostics
IGF2	IGF Family, Wnt Family	Growth factor family	Growth factors	Creative-Diagnostics
IGF2BP2	IGF Family	Growth factor family	Growth factors	Creative-Diagnostics
IGFALS	IGF Family	Growth factor family	Growth factors	Creative-Diagnostics
IGFBP1	IGF Family	Growth factor family	Growth factors	Creative-Diagnostics
IGFBP2	IGF Family	Growth factor family	Growth factors	Creative-Diagnostics
IGFBP3	IGF Family	Growth factor family	Growth factors	Creative-Diagnostics
IGFBP4	IGF Family	Growth factor family	Growth factors	Creative-Diagnostics
IGFBP5	IGF Family	Growth factor family	Growth factors	Creative-Diagnostics
IGFBP6	IGF Family	Growth factor family	Growth factors	Creative-Diagnostics
IGFBP7	IGF Family	Growth factor family	Growth factors	Creative-Diagnostics
IGFBPL1	IGF Family	Growth factor family	Growth factors	Creative-Diagnostics
IGFL3	IGF Family	Growth factor family	Growth factors	Sinobiological
IGSF1	TGF-beta Superfamily	Growth factor family	Growth factors	Creative-Diagnostics
IHH	Hedgehog Family	Growth factor family	Growth factors	Creative-Diagnostics
IKBKB	PDGF Family	Growth factor family	Growth factors	Creative-Diagnostics
IKBKG	PDGF Family	Growth factor family	Growth factors	Creative-Diagnostics
INHA	TGF beta family, TGF-beta Superfamily, Wnt Family	Growth factor family	Growth factors	Sinobiological, KEGG, Creative-Diagnostics
INHBA	TGF beta family, TGF-beta Superfamily	Growth factor family	Growth factors	Sinobiological, KEGG
INHBB	TGF beta family, TGF-beta Superfamily, Wnt Family	Growth factor family	Growth factors	Sinobiological, KEGG, Creative-Diagnostics
INHBC	TGF beta family, TGF-beta Superfamily, Wnt Family	Growth factor family	Growth factors	Sinobiological, KEGG, Creative-Diagnostics
INHBE	TGF beta family, TGF-beta Superfamily	Growth factor family	Growth factors	Sinobiological, KEGG
ITGAV	VEGF Family	Growth factor family	Growth factors	Creative-Diagnostics
ITGB3	VEGF Family	Growth factor family	Growth factors	Creative-Diagnostics
JAK1	PDGF Family	Growth factor family	Growth factors	Creative-Diagnostics
JAK2	PDGF Family	Growth factor family	Growth factors	Creative-Diagnostics
JAK3	PDGF Family	Growth factor family	Growth factors	Creative-Diagnostics
JUN	PDGF Family, Wnt Family	Growth factor family	Growth factors	Creative-Diagnostics
JUNB	VEGF Family	Growth factor family	Growth factors	Creative-Diagnostics
JUND	VEGF Family	Growth factor family	Growth factors	Creative-Diagnostics
KAZALD1	IGF Family	Growth factor family	Growth factors	Creative-Diagnostics
KL	FGF Family	Growth factor family	Growth factors	Creative-Diagnostics
KLB	FGF Family	Growth factor family	Growth factors	Creative-Diagnostics
KLF4	Wnt Family	Growth factor family	Growth factors	Creative-Diagnostics
KNG1	Wnt Family	Growth factor family	Growth factors	Creative-Diagnostics
KRAS	PDGF Family	Growth factor family	Growth factors	Creative-Diagnostics
KREMEN1	Wnt Family	Growth factor family	Growth factors	Creative-Diagnostics
KREMEN2	Wnt Family	Growth factor family	Growth factors	Creative-Diagnostics
LECT2	Other Growth Factors	Growth factor family	Growth factors	Creative-Diagnostics
LEF1	Wnt Family	Growth factor family	Growth factors	Creative-Diagnostics
LEFTY1	TGF-beta Superfamily	Growth factor family	Growth factors	Sinobiological
LEFTY2	TGF-beta Superfamily	Growth factor family	Growth factors	Creative-Diagnostics
LIG1	Wnt Family	Growth factor family	Growth factors	Creative-Diagnostics
LIMD1	Wnt Family	Growth factor family	Growth factors	Creative-Diagnostics
LRIG1	EGF Family	Growth factor family	Growth factors	Sinobiological
LRIG2	EGF Family, Wnt Family	Growth factor family	Growth factors	Creative-Diagnostics
LRIG3	EGF Family, Wnt Family	Growth factor family	Growth factors	Creative-Diagnostics
LRIT3	FGF Family	Growth factor family	Growth factors	Creative-Diagnostics
LRRN1	Other Growth Factors	Growth factor family	Growth factors	Creative-Diagnostics
LTBP2	TGF-beta Superfamily	Growth factor family	Growth factors	Creative-Diagnostics
LUM	Proteoglycans	Growth factor family	Growth factors	Creative-Diagnostics
LYAR	Other Growth Factors	Growth factor family	Growth factors	Creative-Diagnostics
LYPD6	Wnt Family	Growth factor family	Growth factors	Creative-Diagnostics
MAGI2	TGF-beta Superfamily	Growth factor family	Growth factors	Creative-Diagnostics
MANF	NGF Family	Growth factor family	Growth factors	Sinobiological
MAOA	Wnt Family	Growth factor family	Growth factors	Creative-Diagnostics
MAP2K1	PDGF Family, MAPKs	Growth factor family	Growth factors	Creative-Diagnostics
MAP2K2	PDGF Family, MAPKs, VEGF Family	Growth factor family	Growth factors	Creative-Diagnostics
MAP2K4	PDGF Family, MAPKs	Growth factor family	Growth factors	Creative-Diagnostics
MAP2K7	PDGF Family, MAPKs	Growth factor family	Growth factors	Creative-Diagnostics
MAP3K7	Wnt Family, MAPKs	Growth factor family	Growth factors	Creative-Diagnostics
MAPK1	PDGF Family, MAPKs	Growth factor family	Growth factors	Creative-Diagnostics
MAPK11	VEGF Family, MAPKs, TGF-beta Superfamily	Growth factor family	Growth factors	Creative-Diagnostics
MAPK13	TGF-beta Superfamily, MAPKs	Growth factor family	Growth factors	Creative-Diagnostics
MAPK14	VEGF Family, MAPKs, TGF-beta Superfamily	Growth factor family	Growth factors	Creative-Diagnostics
MAPK3	PDGF Family, MAPKs	Growth factor family	Growth factors	Creative-Diagnostics
MAPK6	TGF-beta Superfamily, MAPKs	Growth factor family	Growth factors	Creative-Diagnostics
MAPK8	PDGF Family, MAPKs, TGF-beta Superfamily	Growth factor family	Growth factors	Sinobiological, Creative-Diagnostics
MAPK9	TGF-beta Superfamily, MAPKs	Growth factor family	Growth factors	Sinobiological, Creative-Diagnostics
MAPKAPK2	VEGF Family, MAPKs	Growth factor family	Growth factors	Creative-Diagnostics
MDK	HGF Family	Growth factor family	Growth factors	Sinobiological
MEF2C	Wnt Family	Growth factor family	Growth factors	Creative-Diagnostics
MESD	Wnt Family	Growth factor family	Growth factors	Creative-Diagnostics
MFRP	Wnt Family	Growth factor family	Growth factors	Creative-Diagnostics
MIA	Other Growth Factors	Growth factor family	Growth factors	Sinobiological
MIA2	Other Growth Factors	Growth factor family	Growth factors	Sinobiological
MIF	Other Growth Factors	Growth factor family	Growth factors	Sinobiological
MSANTD3-TMEFF1	EGF Family	Growth factor family	Growth factors	Creative-Diagnostics
MSTN	GDF Family, TGF-beta Superfamily	Growth factor family	Growth factors	Sinobiological
MVP	Wnt Family	Growth factor family	Growth factors	Creative-Diagnostics
MYDGF	Other Growth Factors	Growth factor family	Growth factors	Creative-Diagnostics
MYOC	Wnt Family	Growth factor family	Growth factors	Creative-Diagnostics
NBL1	TGF-beta Superfamily	Growth factor family	Growth factors	Creative-Diagnostics
NCAM1	TGF-beta Superfamily	Growth factor family	Growth factors	Creative-Diagnostics
NCAM2	TGF-beta Superfamily	Growth factor family	Growth factors	Sinobiological
NCAN	Proteoglycans	Growth factor family	Growth factors	Creative-Diagnostics
NCK1	PDGF Family	Growth factor family	Growth factors	Creative-Diagnostics
NCLN	TGF-beta Superfamily	Growth factor family	Growth factors	Creative-Diagnostics
NDP	Wnt Family	Growth factor family	Growth factors	Creative-Diagnostics
NELL1	TGF-beta Superfamily	Growth factor family	Growth factors	Creative-Diagnostics
NEUROD1	Wnt Family	Growth factor family	Growth factors	Creative-Diagnostics
NFKB1	PDGF Family	Growth factor family	Growth factors	Creative-Diagnostics
NFKB2	PDGF Family	Growth factor family	Growth factors	Creative-Diagnostics
NFKBIA	PDGF Family	Growth factor family	Growth factors	Creative-Diagnostics
NFKBIB	PDGF Family	Growth factor family	Growth factors	Creative-Diagnostics
NGF	Other Growth Factors	Growth factor family	Growth factors	Creative-Diagnostics
NMS	Wnt Family	Growth factor family	Growth factors	Creative-Diagnostics
NMU	Wnt Family	Growth factor family	Growth factors	Creative-Diagnostics
NODAL	TGF beta family, TGF-beta Superfamily	Growth factor family	Growth factors	Sinobiological, KEGG, Creative-Diagnostics
NOG	TGF-beta Superfamily	Growth factor family	Growth factors	Creative-Diagnostics
NOMO1	TGF-beta Superfamily	Growth factor family	Growth factors	Creative-Diagnostics
NOS3	VEGF Family	Growth factor family	Growth factors	Creative-Diagnostics
NOTUM	Wnt Family	Growth factor family	Growth factors	Creative-Diagnostics
NPS	Wnt Family	Growth factor family	Growth factors	Creative-Diagnostics
NPY	Wnt Family	Growth factor family	Growth factors	Creative-Diagnostics
NRAS	PDGF Family	Growth factor family	Growth factors	Creative-Diagnostics
NRG1	EGF Family	Growth factor family	Growth factors	Creative-Diagnostics
NRG3	EGF Family, Wnt Family	Growth factor family	Growth factors	Creative-Diagnostics
NRG4	EGF Family	Growth factor family	Growth factors	Sinobiological
NRP1	VEGF Family, TGF-beta Superfamily	Growth factor family	Growth factors	Creative-Diagnostics
NRP2	VEGF Family, TGF-beta Superfamily	Growth factor family	Growth factors	Creative-Diagnostics
NRTN	NGF Family, TGF-beta Superfamily	Growth factor family	Growth factors	Creative-Diagnostics
NTF3	NGF Family	Growth factor family	Growth factors	Sinobiological
NTF4	NGF Family	Growth factor family	Growth factors	Sinobiological
NUP85	Wnt Family	Growth factor family	Growth factors	Creative-Diagnostics
NXN	Wnt Family	Growth factor family	Growth factors	Creative-Diagnostics
OCM	Other Growth Factors	Growth factor family	Growth factors	Creative-Diagnostics
OGN	Proteoglycans	Growth factor family	Growth factors	Creative-Diagnostics
OMD	Proteoglycans	Growth factor family	Growth factors	Creative-Diagnostics
OPTC	Proteoglycans	Growth factor family	Growth factors	Creative-Diagnostics
OSTN	Other Growth Factors	Growth factor family	Growth factors	Creative-Diagnostics
PAK1	PDGF Family	Growth factor family	Growth factors	Creative-Diagnostics
PANX1	Wnt Family	Growth factor family	Growth factors	Creative-Diagnostics
PANX2	Wnt Family	Growth factor family	Growth factors	Creative-Diagnostics
PANX3	Wnt Family	Growth factor family	Growth factors	Creative-Diagnostics
PDGFA	PDGF Family	Growth factor family	Growth factors	Creative-Diagnostics
PDGFB	PDGF Family	Growth factor family	Growth factors	Creative-Diagnostics
PDGFC	PDGF Family	Growth factor family	Growth factors	Creative-Diagnostics
PDGFD	PDGF Family	Growth factor family	Growth factors	Creative-Diagnostics
PDK1	VEGF Family, TGF-beta Superfamily	Growth factor family	Growth factors	Creative-Diagnostics
PGF	VEGF Family, TGF-beta Superfamily	Growth factor family	Growth factors	Creative-Diagnostics
PIK3CB	PDGF Family	Growth factor family	Growth factors	Creative-Diagnostics
PIK3CD	PDGF Family	Growth factor family	Growth factors	Creative-Diagnostics
PIK3CG	PDGF Family	Growth factor family	Growth factors	Creative-Diagnostics
PIK3R1	PDGF Family	Growth factor family	Growth factors	Creative-Diagnostics
PIK3R2	PDGF Family	Growth factor family	Growth factors	Creative-Diagnostics
PIK3R3	PDGF Family	Growth factor family	Growth factors	Creative-Diagnostics
PLA2G4A	VEGF Family	Growth factor family	Growth factors	Creative-Diagnostics
PLCB1	TGF-beta Superfamily	Growth factor family	Growth factors	Creative-Diagnostics
PLCB3	TGF-beta Superfamily	Growth factor family	Growth factors	Creative-Diagnostics
PLCG1	PDGF Family	Growth factor family	Growth factors	Creative-Diagnostics
PLCG2	PDGF Family	Growth factor family	Growth factors	Creative-Diagnostics
PNMT	Wnt Family	Growth factor family	Growth factors	Creative-Diagnostics
PODN	Proteoglycans	Growth factor family	Growth factors	Creative-Diagnostics
PODXL2	Proteoglycans	Growth factor family	Growth factors	Creative-Diagnostics
POLB	Wnt Family	Growth factor family	Growth factors	Creative-Diagnostics
PRELP	Proteoglycans	Growth factor family	Growth factors	Creative-Diagnostics
PREX1	EGF Family	Growth factor family	Growth factors	Creative-Diagnostics
PRG3	Proteoglycans	Growth factor family	Growth factors	Creative-Diagnostics
PRKCA	PDGF Family	Growth factor family	Growth factors	Creative-Diagnostics
PRKCB	PDGF Family	Growth factor family	Growth factors	Creative-Diagnostics
PRKCD	PDGF Family	Growth factor family	Growth factors	Creative-Diagnostics
PRKCE	PDGF Family	Growth factor family	Growth factors	Creative-Diagnostics
PRKCG	PDGF Family	Growth factor family	Growth factors	Creative-Diagnostics
PRKCI	PDGF Family	Growth factor family	Growth factors	Creative-Diagnostics
PRKCQ	PDGF Family	Growth factor family	Growth factors	Creative-Diagnostics
PRKCZ	PDGF Family	Growth factor family	Growth factors	Creative-Diagnostics
PRKD1	Wnt Family	Growth factor family	Growth factors	Creative-Diagnostics
PRKD2	Wnt Family	Growth factor family	Growth factors	Creative-Diagnostics
PRKD3	VEGF Family	Growth factor family	Growth factors	Creative-Diagnostics
PROK1	VEGF Family	Growth factor family	Growth factors	Creative-Diagnostics
PROX1	Wnt Family	Growth factor family	Growth factors	Creative-Diagnostics
PSIP1	Other Growth Factors	Growth factor family	Growth factors	Creative-Diagnostics
PSPN	Wnt Family, TGF-beta Superfamily	Growth factor family	Growth factors	Creative-Diagnostics
PTCH1	Hedgehog Family	Growth factor family	Growth factors	Creative-Diagnostics
PTCH2	Hedgehog Family	Growth factor family	Growth factors	Creative-Diagnostics
PTCHD1	Hedgehog Family	Growth factor family	Growth factors	Sinobiological
PTGDS	Wnt Family	Growth factor family	Growth factors	Creative-Diagnostics
PTGES2	Wnt Family	Growth factor family	Growth factors	Creative-Diagnostics
PTGES3	Wnt Family	Growth factor family	Growth factors	Creative-Diagnostics
PTK2	VEGF Family, TGF-beta Superfamily	Growth factor family	Growth factors	Creative-Diagnostics
PTN	HGF Family	Growth factor family	Growth factors	Sinobiological
PTX3	FGF Family	Growth factor family	Growth factors	Creative-Diagnostics
PXN	VEGF Family	Growth factor family	Growth factors	Creative-Diagnostics
PYGO1	Wnt Family	Growth factor family	Growth factors	Creative-Diagnostics
PYGO2	Wnt Family	Growth factor family	Growth factors	Creative-Diagnostics
PYY	Wnt Family	Growth factor family	Growth factors	Creative-Diagnostics
RAC1	PDGF Family	Growth factor family	Growth factors	Creative-Diagnostics
RAF1	PDGF Family	Growth factor family	Growth factors	Creative-Diagnostics
RAP1A	VEGF Family	Growth factor family	Growth factors	Creative-Diagnostics
RAP1B	VEGF Family	Growth factor family	Growth factors	Creative-Diagnostics
RASA1	PDGF Family	Growth factor family	Growth factors	Creative-Diagnostics
RELA	PDGF Family	Growth factor family	Growth factors	Creative-Diagnostics
RELB	PDGF Family	Growth factor family	Growth factors	Creative-Diagnostics
RGMB	TGF-beta Superfamily	Growth factor family	Growth factors	Creative-Diagnostics
ROCK1	Wnt Family	Growth factor family	Growth factors	Creative-Diagnostics
ROCK2	Wnt Family	Growth factor family	Growth factors	Creative-Diagnostics
RSPO1	Wnt Family	Growth factor family	Growth factors	Creative-Diagnostics
RSPO2	Wnt Family	Growth factor family	Growth factors	Creative-Diagnostics
RSPO3	Wnt Family	Growth factor family	Growth factors	Creative-Diagnostics
RSPO4	Wnt Family	Growth factor family	Growth factors	Creative-Diagnostics
RUNX2	Wnt Family	Growth factor family	Growth factors	Creative-Diagnostics
S100A13	Other Growth Factors	Growth factor family	Growth factors	Creative-Diagnostics
SCG2	Other Growth Factors	Growth factor family	Growth factors	Sinobiological
SCUBE3	Hedgehog Family	Growth factor family	Growth factors	Creative-Diagnostics
SDC1	Proteoglycans, Wnt Family	Growth factor family	Growth factors	Creative-Diagnostics
SDC2	Proteoglycans, Wnt Family	Growth factor family	Growth factors	Creative-Diagnostics
SDC3	Proteoglycans, Wnt Family	Growth factor family	Growth factors	Creative-Diagnostics
SDC4	Proteoglycans, Wnt Family	Growth factor family	Growth factors	Creative-Diagnostics
SERPINF1	HGF Family	Growth factor family	Growth factors	Sinobiological
SEZ6	Wnt Family	Growth factor family	Growth factors	Creative-Diagnostics
SEZ6L	Wnt Family	Growth factor family	Growth factors	Creative-Diagnostics
SEZ6L2	Wnt Family	Growth factor family	Growth factors	Creative-Diagnostics
SFRP1	Wnt Family	Growth factor family	Growth factors	Creative-Diagnostics
SFRP2	Wnt Family	Growth factor family	Growth factors	Creative-Diagnostics
SFRP4	Wnt Family	Growth factor family	Growth factors	Creative-Diagnostics
SGCB	Proteoglycans	Growth factor family	Growth factors	Creative-Diagnostics
SGCD	Proteoglycans	Growth factor family	Growth factors	Creative-Diagnostics
SGCE	Proteoglycans	Growth factor family	Growth factors	Creative-Diagnostics
SH2D2A	VEGF Family	Growth factor family	Growth factors	Creative-Diagnostics
SH3KBP1	EGF Family	Growth factor family	Growth factors	Creative-Diagnostics
SHB	VEGF Family	Growth factor family	Growth factors	Creative-Diagnostics
SHC1	PDGF Family	Growth factor family	Growth factors	Creative-Diagnostics
SHH	Hedgehog Family	Growth factor family	Growth factors	Creative-Diagnostics
SLC16A2	Wnt Family	Growth factor family	Growth factors	Creative-Diagnostics
SLC6A1	Wnt Family	Growth factor family	Growth factors	Creative-Diagnostics
SLC6A5	Wnt Family	Growth factor family	Growth factors	Creative-Diagnostics
SLC6A9	Wnt Family	Growth factor family	Growth factors	Creative-Diagnostics
SLURP1	Other Growth Factors	Growth factor family	Growth factors	Creative-Diagnostics
SMAD1	SMAD Family, TGF-beta Superfamily	Growth factor family	Growth factors	Creative-Diagnostics
SMAD2	SMAD Family, TGF-beta Superfamily	Growth factor family	Growth factors	Creative-Diagnostics
SMAD3	SMAD Family, TGF-beta Superfamily, Wnt Family	Growth factor family	Growth factors	Creative-Diagnostics
SMAD4	SMAD Family, TGF-beta Superfamily, Wnt Family	Growth factor family	Growth factors	Creative-Diagnostics
SMAD5	SMAD Family, TGF-beta Superfamily	Growth factor family	Growth factors	Creative-Diagnostics
SMAD6	SMAD Family, TGF-beta Superfamily	Growth factor family	Growth factors	Sinobiological
SMAD7	SMAD Family, TGF-beta Superfamily, Wnt Family	Growth factor family	Growth factors	Creative-Diagnostics
SMAD9	SMAD Family, TGF-beta Superfamily	Growth factor family	Growth factors	Creative-Diagnostics
SMURF1	TGF-beta Superfamily	Growth factor family	Growth factors	Creative-Diagnostics
SNRPE	VEGF Family	Growth factor family	Growth factors	Creative-Diagnostics
SOS2	PDGF Family	Growth factor family	Growth factors	Creative-Diagnostics
SOST	TGF-beta Superfamily	Growth factor family	Growth factors	Creative-Diagnostics
SOSTDC1	Wnt Family, TGF-beta Superfamily	Growth factor family	Growth factors	Creative-Diagnostics
SOX3	Wnt Family	Growth factor family	Growth factors	Creative-Diagnostics
SOX5	Wnt Family	Growth factor family	Growth factors	Creative-Diagnostics
SOX6	Wnt Family	Growth factor family	Growth factors	Creative-Diagnostics
SPHK1	VEGF Family	Growth factor family	Growth factors	Creative-Diagnostics
SPHK2	VEGF Family	Growth factor family	Growth factors	Creative-Diagnostics
SPOCK1	Proteoglycans	Growth factor family	Growth factors	Creative-Diagnostics
SPOCK2	Proteoglycans	Growth factor family	Growth factors	Creative-Diagnostics
SPOCK3	Proteoglycans	Growth factor family	Growth factors	Creative-Diagnostics
SPRY1	FGF Family	Growth factor family	Growth factors	Creative-Diagnostics
SPRY2	FGF Family	Growth factor family	Growth factors	Creative-Diagnostics
SPRY3	FGF Family	Growth factor family	Growth factors	Creative-Diagnostics
STAMBP	EGF Family	Growth factor family	Growth factors	Creative-Diagnostics
STAT1	PDGF Family, STATs	Growth factor family	Growth factors	Creative-Diagnostics
STAT2	PDGF Family, STATs	Growth factor family	Growth factors	Sinobiological
STAT3	PDGF Family, STATs, Wnt Family	Growth factor family	Growth factors	Creative-Diagnostics
STAT4	PDGF Family, STATs	Growth factor family	Growth factors	Sinobiological
STAT5A	PDGF Family, STATs	Growth factor family	Growth factors	Creative-Diagnostics
STAT5B	PDGF Family, STATs	Growth factor family	Growth factors	Creative-Diagnostics
STAT6	PDGF Family, STATs	Growth factor family	Growth factors	Creative-Diagnostics
SULT4A1	Wnt Family	Growth factor family	Growth factors	Creative-Diagnostics
TCF12	Wnt Family	Growth factor family	Growth factors	Creative-Diagnostics
TCF3	Wnt Family	Growth factor family	Growth factors	Creative-Diagnostics
TCF7	Wnt Family	Growth factor family	Growth factors	Creative-Diagnostics
TCF7L1	Wnt Family	Growth factor family	Growth factors	Creative-Diagnostics
TGFA	EGF Family, Wnt Family, TGF-beta Superfamily	Growth factor family	Growth factors	Creative-Diagnostics
TGFB1	TGF beta family, TGF-beta Superfamily	Growth factor family	Growth factors	Sinobiological, KEGG, Creative-Diagnostics, PMID: 30184180
TGFB1I1	TGF beta family, TGF-beta Superfamily	Growth factor family	Growth factors	Creative-Diagnostics
TGFB2	TGF beta family, TGF-beta Superfamily	Growth factor family	Growth factors	Sinobiological, KEGG, Creative-Diagnostics, PMID: 30184180
TGFB3	TGF beta family, TGF-beta Superfamily	Growth factor family	Growth factors	Sinobiological, KEGG, Creative-Diagnostics, PMID: 30184180
TGFBI	TGF beta family, TGF-beta Superfamily	Growth factor family	Growth factors	Sinobiological
TGIF1	TGF-beta Superfamily	Growth factor family	Growth factors	Creative-Diagnostics
THPO	HGF Family	Growth factor family	Growth factors	Sinobiological
TIE1	ANG family, RTKs	Growth factor family	Growth factors	Creative-Diagnostics
TLE2	Wnt Family	Growth factor family	Growth factors	Creative-Diagnostics
TMEFF2	EGF Family	Growth factor family	Growth factors	Creative-Diagnostics
TPH1	Wnt Family	Growth factor family	Growth factors	Creative-Diagnostics
TPH2	Wnt Family	Growth factor family	Growth factors	Creative-Diagnostics
TRIM71	Hedgehog Family	Growth factor family	Growth factors	Creative-Diagnostics
TSKU	TGF-beta Superfamily	Growth factor family	Growth factors	Creative-Diagnostics
TSPAN12	Wnt Family	Growth factor family	Growth factors	Creative-Diagnostics
TWSG1	TGF-beta Superfamily	Growth factor family	Growth factors	Creative-Diagnostics
TYK2	PDGF Family	Growth factor family	Growth factors	Creative-Diagnostics
TYMP	Other Growth Factors	Growth factor family	Growth factors	Creative-Diagnostics
UNC13A	Wnt Family	Growth factor family	Growth factors	Creative-Diagnostics
UNC13B	Wnt Family	Growth factor family	Growth factors	Creative-Diagnostics
USP4	TGF-beta Superfamily	Growth factor family	Growth factors	Creative-Diagnostics
USP9X	TGF-beta Superfamily	Growth factor family	Growth factors	Creative-Diagnostics
UTS2	Wnt Family	Growth factor family	Growth factors	Creative-Diagnostics
VANGL1	Wnt Family	Growth factor family	Growth factors	Creative-Diagnostics
VANGL2	Wnt Family	Growth factor family	Growth factors	Creative-Diagnostics
VCAN	Proteoglycans	Growth factor family	Growth factors	Creative-Diagnostics
VEGFA	VEGF Family, TGF-beta Superfamily	Growth factor family	Growth factors	Sinobiological
VEGFB	VEGF Family, TGF-beta Superfamily	Growth factor family	Growth factors	Creative-Diagnostics
VEGFC	VEGF Family, TGF-beta Superfamily	Growth factor family	Growth factors	Creative-Diagnostics
VEGFD	VEGF Family, TGF-beta Superfamily	Growth factor family	Growth factors	Sinobiological, Creative-Diagnostics
VTN	Other Growth Factors	Growth factor family	Growth factors	Sinobiological
VWC2L	TGF-beta Superfamily	Growth factor family	Growth factors	Creative-Diagnostics
WFIKKN1	TGF-beta Superfamily	Growth factor family	Growth factors	Creative-Diagnostics
WFIKKN2	TGF-beta Superfamily	Growth factor family	Growth factors	Creative-Diagnostics
WIF1	Wnt Family	Growth factor family	Growth factors	Creative-Diagnostics
WLS	Wnt Family	Growth factor family	Growth factors	Creative-Diagnostics
WNT1	Wnt Family	Growth factor family	Growth factors	Creative-Diagnostics
WNT10A	Wnt Family	Growth factor family	Growth factors	Creative-Diagnostics
WNT10B	Wnt Family	Growth factor family	Growth factors	Creative-Diagnostics
WNT11	Wnt Family	Growth factor family	Growth factors	Creative-Diagnostics
WNT16	Wnt Family	Growth factor family	Growth factors	Creative-Diagnostics
WNT2	Wnt Family	Growth factor family	Growth factors	Creative-Diagnostics
WNT2B	Wnt Family	Growth factor family	Growth factors	Creative-Diagnostics
WNT3	Wnt Family	Growth factor family	Growth factors	Sinobiological
WNT3A	Wnt Family	Growth factor family	Growth factors	Creative-Diagnostics
WNT4	Wnt Family	Growth factor family	Growth factors	Creative-Diagnostics
WNT5A	Wnt Family	Growth factor family	Growth factors	Creative-Diagnostics
WNT5B	Wnt Family	Growth factor family	Growth factors	Creative-Diagnostics
WNT6	Wnt Family	Growth factor family	Growth factors	Creative-Diagnostics
WNT7A	Wnt Family	Growth factor family	Growth factors	Creative-Diagnostics
WNT7B	Wnt Family	Growth factor family	Growth factors	Creative-Diagnostics
WNT8A	Wnt Family	Growth factor family	Growth factors	Creative-Diagnostics
WNT8B	Wnt Family	Growth factor family	Growth factors	Creative-Diagnostics
WNT9A	Wnt Family	Growth factor family	Growth factors	Creative-Diagnostics
WNT9B	Wnt Family	Growth factor family	Growth factors	Creative-Diagnostics
WWTR1	TGF-beta Superfamily	Growth factor family	Growth factors	Creative-Diagnostics
YES1	VEGF Family	Growth factor family	Growth factors	Creative-Diagnostics
ZNRF3	Wnt Family	Growth factor family	Growth factors	Creative-Diagnostics
ZRANB1	Wnt Family	Growth factor family	Growth factors	Creative-Diagnostics
RARRES2	Adipokine	Adipokine	Receptor	Sinobiological
ACKR1	ACKR	Chemokine family	Receptor	PMID: 29637711, PMID: 17295321, HGNC
ACKR2	ACKR	Chemokine family	Receptor	PMID: 29637711, PMID: 17295321, HGNC
ACKR3	ACKR	Chemokine family	Receptor	PMID: 29637711, PMID: 17295321, KEGG, HGNC
ACKR4	ACKR	Chemokine family	Receptor	PMID: 29637711, PMID: 17295321, KEGG, HGNC
CCR1	cCKR	Chemokine family	Receptor	PMID: 29637711, sinobiological, KEGG, HGNC
CCR10	cCKR	Chemokine family	Receptor	PMID: 29637711, sinobiological, KEGG, HGNC
CCR2	cCKR	Chemokine family	Receptor	PMID: 29637711, sinobiological, KEGG, HGNC
CCR3	cCKR	Chemokine family	Receptor	PMID: 29637711, sinobiological, KEGG, HGNC
CCR4	cCKR	Chemokine family	Receptor	PMID: 29637711, sinobiological, KEGG, HGNC
CCR5	cCKR	Chemokine family	Receptor	PMID: 29637711, sinobiological, KEGG, HGNC
CCR6	cCKR	Chemokine family	Receptor	PMID: 29637711, sinobiological, KEGG, HGNC
CCR7	cCKR	Chemokine family	Receptor	PMID: 29637711, sinobiological, KEGG, HGNC
CCR8	cCKR	Chemokine family	Receptor	PMID: 29637711, sinobiological, KEGG, HGNC
CCR9	cCKR	Chemokine family	Receptor	PMID: 29637711, sinobiological, KEGG, HGNC
CCRL2	ACKR	Chemokine family	Receptor	HGNC
CX3CR1	cCKR	Chemokine family	Receptor	PMID: 29637711, sinobiological, KEGG, HGNC
CXCR1	cCKR	Chemokine family	Receptor	PMID: 29637711, sinobiological, KEGG, HGNC
CXCR2	cCKR	Chemokine family	Receptor	PMID: 29637711, sinobiological, KEGG, HGNC
CXCR3	cCKR	Chemokine family	Receptor	PMID: 29637711, sinobiological, KEGG, HGNC
CXCR4	cCKR	Chemokine family	Receptor	PMID: 29637711, sinobiological, KEGG, HGNC
CXCR5	cCKR	Chemokine family	Receptor	PMID: 29637711, sinobiological, KEGG, HGNC
CXCR6	cCKR	Chemokine family	Receptor	PMID: 29637711, sinobiological, KEGG, HGNC
PITPNM3	ACKR	Chemokine family	Receptor	HGNC
XCR1	cCKR	Chemokine family	Receptor	PMID: 29637711, sinobiological, KEGG, HGNC
CSF1R	CSF family, RTKs	CSF family	Receptor	Sinobiological, KEGG, Creative-Diagnostics
CSF2RA	CSF family, Common β chain cytokine family	CSF family	Receptor	Sinobiological, KEGG
CSF2RB	CSF family, Common β chain cytokine family	CSF family	Receptor	Sinobiological, KEGG
CSF3R	CSF family	CSF family	Receptor	Sinobiological, KEGG
EPOR	CSF family	CSF family	Receptor	Sinobiological, KEGG
KIT	CSF family, RTKs	CSF family	Receptor	Sinobiological, Creative-Diagnostics
MPL	CSF family	CSF family	Receptor	Sinobiological, KEGG
AATK	RTKs	Growth factor family	Receptor	Creative-Diagnostics
ABL1	RTKs	Growth factor family	Receptor	Creative-Diagnostics
ACVR1	TGF beta family, TGF-beta Superfamily	Growth factor family	Receptor	Sinobiological, KEGG, Creative-Diagnostics
ACVR1B	TGF beta family, TGF-beta Superfamily	Growth factor family	Receptor	Sinobiological, KEGG, Creative-Diagnostics
ACVR1C	TGF beta family, TGF-beta Superfamily	Growth factor family	Receptor	Sinobiological, KEGG, Creative-Diagnostics
ACVR2A	TGF beta family, TGF-beta Superfamily	Growth factor family	Receptor	Sinobiological, KEGG
ACVR2B	TGF beta family, TGF-beta Superfamily	Growth factor family	Receptor	Sinobiological, KEGG, Creative-Diagnostics
ACVRL1	TGF beta family, TGF-beta Superfamily	Growth factor family	Receptor	Sinobiological, KEGG, Creative-Diagnostics
ALK	RTKs	Growth factor family	Receptor	Creative-Diagnostics
AMHR2	TGF beta family, TGF-beta Superfamily	Growth factor family	Receptor	Sinobiological, KEGG
ATF2	VEGF Family, Wnt Family, TGF-beta Superfamily	Growth factor family	Receptor	Sinobiological, Creative-Diagnostics
AXL	RTKs	Growth factor family	Receptor	Creative-Diagnostics
BMPR1A	TGF beta family, TGF-beta Superfamily	Growth factor family	Receptor	Sinobiological, KEGG, Creative-Diagnostics
BMPR1B	TGF beta family, TGF-beta Superfamily	Growth factor family	Receptor	Sinobiological, KEGG, Creative-Diagnostics
BMPR2	TGF beta family, TGF-beta Superfamily	Growth factor family	Receptor	Sinobiological, KEGG, Creative-Diagnostics
CELSR2	Wnt Family	Growth factor family	Receptor	Creative-Diagnostics
CELSR3	Wnt Family	Growth factor family	Receptor	Creative-Diagnostics
CEP43	FGF Family	Growth factor family	Receptor	Sinobiological
CHRNA1	Wnt Family	Growth factor family	Receptor	Creative-Diagnostics
CHRNA10	Wnt Family	Growth factor family	Receptor	Creative-Diagnostics
CHRNA2	Wnt Family	Growth factor family	Receptor	Creative-Diagnostics
CHRNA3	Wnt Family	Growth factor family	Receptor	Creative-Diagnostics
CHRNA4	Wnt Family	Growth factor family	Receptor	Creative-Diagnostics
CHRNA5	Wnt Family	Growth factor family	Receptor	Creative-Diagnostics
CHRNA6	Wnt Family	Growth factor family	Receptor	Creative-Diagnostics
CHRNA7	Wnt Family	Growth factor family	Receptor	Creative-Diagnostics
CHRNA9	Wnt Family	Growth factor family	Receptor	Creative-Diagnostics
CHRNB1	Wnt Family	Growth factor family	Receptor	Creative-Diagnostics
CHRNB2	Wnt Family	Growth factor family	Receptor	Creative-Diagnostics
DDR1	RTKs	Growth factor family	Receptor	Creative-Diagnostics
DDR2	RTKs	Growth factor family	Receptor	Creative-Diagnostics
EFNA1	Eph Family	Growth factor family	Receptor	Creative-Diagnostics
EFNA2	Eph Family	Growth factor family	Receptor	Creative-Diagnostics
EFNA3	Eph Family	Growth factor family	Receptor	Creative-Diagnostics
EFNA4	Eph Family	Growth factor family	Receptor	Creative-Diagnostics
EFNA5	Eph Family	Growth factor family	Receptor	Creative-Diagnostics
EFNB1	Eph Family	Growth factor family	Receptor	Creative-Diagnostics
EFNB2	Eph Family	Growth factor family	Receptor	Creative-Diagnostics
EFNB3	Eph Family	Growth factor family	Receptor	Creative-Diagnostics
EGFR	EGF Family	Growth factor family	Receptor	Creative-Diagnostics
ENG	TGF beta family, TGF-beta Superfamily	Growth factor family	Receptor	Sinobiological, Creative-Diagnostics
EPHA1	Eph Family	Growth factor family	Receptor	Creative-Diagnostics
EPHA10	Eph Family	Growth factor family	Receptor	Creative-Diagnostics
EPHA2	Eph Family	Growth factor family	Receptor	Creative-Diagnostics
EPHA3	Eph Family	Growth factor family	Receptor	Creative-Diagnostics
EPHA4	Eph Family	Growth factor family	Receptor	Creative-Diagnostics
EPHA5	Eph Family	Growth factor family	Receptor	Creative-Diagnostics
EPHA6	Eph Family	Growth factor family	Receptor	Creative-Diagnostics
EPHA7	Eph Family	Growth factor family	Receptor	Creative-Diagnostics
EPHA8	Eph Family	Growth factor family	Receptor	Creative-Diagnostics
EPHB1	Eph Family	Growth factor family	Receptor	Creative-Diagnostics
EPHB2	Eph Family	Growth factor family	Receptor	Creative-Diagnostics
EPHB3	Eph Family	Growth factor family	Receptor	Creative-Diagnostics
EPHB4	Eph Family	Growth factor family	Receptor	Creative-Diagnostics
EPHB6	Eph Family	Growth factor family	Receptor	Creative-Diagnostics
EPS15	EGF Family	Growth factor family	Receptor	Creative-Diagnostics
ERBB2	EGF Family	Growth factor family	Receptor	Creative-Diagnostics
ERBB3	EGF Family	Growth factor family	Receptor	Creative-Diagnostics
ERBB4	EGF Family	Growth factor family	Receptor	Creative-Diagnostics
F2R	Wnt Family	Growth factor family	Receptor	Creative-Diagnostics
F2RL2	Wnt Family	Growth factor family	Receptor	Creative-Diagnostics
F2RL3	Wnt Family	Growth factor family	Receptor	Creative-Diagnostics
FER	RTKs	Growth factor family	Receptor	Creative-Diagnostics
FGFR1	FGF Family	Growth factor family	Receptor	Creative-Diagnostics
FGFR2	FGF Family	Growth factor family	Receptor	Creative-Diagnostics
FGFR3	FGF Family	Growth factor family	Receptor	Creative-Diagnostics
FGFR4	FGF Family	Growth factor family	Receptor	Creative-Diagnostics
FGFRL1	FGF Family	Growth factor family	Receptor	Creative-Diagnostics
FLT1	VEGF Family, RTKs	Growth factor family	Receptor	Creative-Diagnostics
FLT3	VEGF Family, RTKs	Growth factor family	Receptor	Creative-Diagnostics
FLT3LG	Other Growth Factors	Growth factor family	Receptor	Sinobiological
FLT4	VEGF Family, RTKs	Growth factor family	Receptor	Creative-Diagnostics
FRS2	FGF Family	Growth factor family	Receptor	Creative-Diagnostics
FZD1	Wnt Family	Growth factor family	Receptor	Creative-Diagnostics
FZD10	Wnt Family	Growth factor family	Receptor	Creative-Diagnostics
FZD2	Wnt Family	Growth factor family	Receptor	Creative-Diagnostics
FZD3	Wnt Family	Growth factor family	Receptor	Creative-Diagnostics
FZD4	Wnt Family	Growth factor family	Receptor	Creative-Diagnostics
FZD5	Wnt Family	Growth factor family	Receptor	Creative-Diagnostics
FZD6	Wnt Family	Growth factor family	Receptor	Creative-Diagnostics
FZD7	Wnt Family	Growth factor family	Receptor	Creative-Diagnostics
FZD8	Wnt Family	Growth factor family	Receptor	Creative-Diagnostics
FZD9	Wnt Family	Growth factor family	Receptor	Creative-Diagnostics
GFRA1	NGF Family, TGF-beta Superfamily	Growth factor family	Receptor	Creative-Diagnostics
GFRA2	NGF Family, TGF-beta Superfamily	Growth factor family	Receptor	Creative-Diagnostics
GFRA3	NGF Family, TGF-beta Superfamily	Growth factor family	Receptor	Creative-Diagnostics
GFRA4	TGF-beta Superfamily	Growth factor family	Receptor	Creative-Diagnostics
GPR161	Hedgehog Family	Growth factor family	Receptor	Creative-Diagnostics
GRB2	PDGF Family	Growth factor family	Receptor	Creative-Diagnostics
GRB7	PDGF Family	Growth factor family	Receptor	Creative-Diagnostics
HJV	TGF-beta Superfamily	Growth factor family	Receptor	Creative-Diagnostics
IGF1R	IGF Family	Growth factor family	Receptor	Creative-Diagnostics
IGF2R	IGF Family	Growth factor family	Receptor	Creative-Diagnostics
IGFLR1	IGF Family	Growth factor family	Receptor	Creative-Diagnostics
INSR	RTKs	Growth factor family	Receptor	Creative-Diagnostics
IRS1	TGF-beta Superfamily	Growth factor family	Receptor	Creative-Diagnostics
IRS2	TGF-beta Superfamily	Growth factor family	Receptor	Creative-Diagnostics
KDR	VEGF Family, RTKs	Growth factor family	Receptor	Creative-Diagnostics
LGR4	Wnt Family	Growth factor family	Receptor	Creative-Diagnostics
LGR5	Wnt Family	Growth factor family	Receptor	Creative-Diagnostics
LILRA1	ANG family	Growth factor family	Receptor	Creative-Diagnostics
LILRA2	ANG family	Growth factor family	Receptor	Creative-Diagnostics
LILRA3	ANG family	Growth factor family	Receptor	Creative-Diagnostics
LILRA4	ANG family	Growth factor family	Receptor	Creative-Diagnostics
LILRA5	ANG family	Growth factor family	Receptor	Creative-Diagnostics
LILRB1	ANG family	Growth factor family	Receptor	Creative-Diagnostics
LILRB2	ANG family	Growth factor family	Receptor	Creative-Diagnostics
LILRB3	ANG family	Growth factor family	Receptor	Creative-Diagnostics
LILRB4	ANG family	Growth factor family	Receptor	Creative-Diagnostics
LILRB5	ANG family	Growth factor family	Receptor	Creative-Diagnostics
LMTK2	RTKs	Growth factor family	Receptor	Creative-Diagnostics
LPAR2	VEGF Family	Growth factor family	Receptor	Creative-Diagnostics
LRP1	Wnt Family	Growth factor family	Receptor	Sinobiological
LRP10	Wnt Family	Growth factor family	Receptor	Creative-Diagnostics
LRP11	Wnt Family	Growth factor family	Receptor	Creative-Diagnostics
LRP12	Wnt Family	Growth factor family	Receptor	Creative-Diagnostics
LRP1B	Wnt Family	Growth factor family	Receptor	Creative-Diagnostics
LRP2	Wnt Family	Growth factor family	Receptor	Creative-Diagnostics
LRP3	Wnt Family	Growth factor family	Receptor	Creative-Diagnostics
LRP4	Wnt Family	Growth factor family	Receptor	Creative-Diagnostics
LRP5	Wnt Family	Growth factor family	Receptor	Creative-Diagnostics
LRP6	Wnt Family	Growth factor family	Receptor	Creative-Diagnostics
LRP8	Wnt Family	Growth factor family	Receptor	Sinobiological
LRPAP1	Wnt Family	Growth factor family	Receptor	Creative-Diagnostics
LTB4R	Wnt Family	Growth factor family	Receptor	Creative-Diagnostics
LTB4R2	Wnt Family	Growth factor family	Receptor	Creative-Diagnostics
LTK	RTKs	Growth factor family	Receptor	Creative-Diagnostics
MCHR1	Wnt Family	Growth factor family	Receptor	Creative-Diagnostics
MCHR2	Wnt Family	Growth factor family	Receptor	Creative-Diagnostics
MERTK	RTKs	Growth factor family	Receptor	Sinobiological
MET	RTKs	Growth factor family	Receptor	Creative-Diagnostics
MST1R	RTKs	Growth factor family	Receptor	Creative-Diagnostics
MUSK	Wnt Family, RTKs	Growth factor family	Receptor	Creative-Diagnostics
NGFR	RTKs	Growth factor family	Receptor	Creative-Diagnostics
NPY5R	Wnt Family	Growth factor family	Receptor	Creative-Diagnostics
NR1I2	Wnt Family	Growth factor family	Receptor	Creative-Diagnostics
NTRK1	NGF Family, RTKs	Growth factor family	Receptor	Creative-Diagnostics
NTRK2	NGF Family, RTKs	Growth factor family	Receptor	Creative-Diagnostics
NTRK3	NGF Family, RTKs	Growth factor family	Receptor	Creative-Diagnostics
NTSR1	RTKs	Growth factor family	Receptor	Creative-Diagnostics
NTSR2	RTKs	Growth factor family	Receptor	Creative-Diagnostics
OPRK1	Wnt Family	Growth factor family	Receptor	Creative-Diagnostics
PDGFRA	PDGF Family	Growth factor family	Receptor	Creative-Diagnostics
PDGFRB	PDGF Family, Wnt Family	Growth factor family	Receptor	Creative-Diagnostics
PDGFRL	PDGF Family, Wnt Family	Growth factor family	Receptor	Creative-Diagnostics
PTK7	Wnt Family, RTKs	Growth factor family	Receptor	Creative-Diagnostics
PTPN11	PDGF Family	Growth factor family	Receptor	Creative-Diagnostics
RET	RTKs	Growth factor family	Receptor	Creative-Diagnostics
RGMA	TGF-beta Superfamily	Growth factor family	Receptor	Creative-Diagnostics
ROR1	Wnt Family, RTKs	Growth factor family	Receptor	Creative-Diagnostics
ROR2	Wnt Family, RTKs	Growth factor family	Receptor	Creative-Diagnostics
RYK	Wnt Family, RTKs	Growth factor family	Receptor	Creative-Diagnostics
SMO	Hedgehog Family	Growth factor family	Receptor	Creative-Diagnostics
SORT1	RTKs	Growth factor family	Receptor	Creative-Diagnostics
SRC	VEGF Family, TGF-beta Superfamily	Growth factor family	Receptor	Creative-Diagnostics
STYK1	RTKs	Growth factor family	Receptor	Creative-Diagnostics
TEK	ANG family	Growth factor family	Receptor	Creative-Diagnostics
TGFBR1	TGF beta family, TGF-beta Superfamily	Growth factor family	Receptor	Sinobiological, KEGG, Creative-Diagnostics
TGFBR2	TGF beta family, TGF-beta Superfamily	Growth factor family	Receptor	Sinobiological, KEGG, Creative-Diagnostics
TGFBR3	TGF beta family, TGF-beta Superfamily	Growth factor family	Receptor	Sinobiological
TGFBRAP1	TGF beta family, TGF-beta Superfamily	Growth factor family	Receptor	Sinobiological
TRPV1	Wnt Family	Growth factor family	Receptor	Creative-Diagnostics
TRPV5	Wnt Family	Growth factor family	Receptor	Creative-Diagnostics
TRPV6	Wnt Family	Growth factor family	Receptor	Creative-Diagnostics
TYRO3	RTKs	Growth factor family	Receptor	Creative-Diagnostics
VIPR2	Wnt Family	Growth factor family	Receptor	Creative-Diagnostics
IFNAR1	IFN family	IFN family	Receptor	Sinobiological, KEGG
IFNAR2	IFN family	IFN family	Receptor	Sinobiological, KEGG
IFNGR1	IFN family	IFN family	Receptor	Sinobiological, KEGG
IFNGR2	IFN family	IFN family	Receptor	Sinobiological, KEGG
IFNLR1	IFN family	IFN family	Receptor	KEGG
CD4	Other IL family	IL family	Receptor	KEGG
CNTFR	IL6 family	IL family	Receptor	Sinobiological, KEGG
CRLF1	IL6 family	IL family	Receptor	Sinobiological
CRLF2	Common γ chain cytokine family	IL family	Receptor	KEGG
IL10RA	IL10 family	IL family	Receptor	Sinobiological, KEGG
IL11RA	IL6 family	IL family	Receptor	Sinobiological, KEGG
IL12RB1	IL12 family	IL family	Receptor	Sinobiological, KEGG
IL12RB2	IL12 family	IL family	Receptor	Sinobiological, KEGG
IL13RA1	Th2-like cytokine family	IL family	Receptor	Sinobiological, KEGG
IL13RA2	Th2-like cytokine family	IL family	Receptor	Sinobiological, KEGG
IL15RA	Common γ chain cytokine family	IL family	Receptor	Sinobiological, KEGG
IL17RA	IL17 family	IL family	Receptor	Sinobiological, KEGG
IL17RB	IL17 family	IL family	Receptor	Sinobiological, KEGG
IL17RC	IL17 family	IL family	Receptor	Sinobiological, KEGG
IL17RD	IL17 family	IL family	Receptor	Sinobiological
IL17RE	IL17 family	IL family	Receptor	Sinobiological, KEGG
IL18R1	IL1 family	IL family	Receptor	Sinobiological, KEGG
IL18RAP	IL1 family	IL family	Receptor	Sinobiological, KEGG
IL1R1	IL1 family	IL family	Receptor	Sinobiological, KEGG
IL1R2	IL1 family	IL family	Receptor	Sinobiological, KEGG
IL1RAP	IL1 family	IL family	Receptor	Sinobiological, KEGG
IL1RAPL1	IL1 family	IL family	Receptor	Sinobiological
IL1RAPL2	IL1 family	IL family	Receptor	Sinobiological
IL1RL1	IL1 family	IL family	Receptor	Sinobiological, KEGG
IL1RL2	IL1 family	IL family	Receptor	Sinobiological, KEGG
IL20RA	IL10 family	IL family	Receptor	Sinobiological, KEGG
IL20RB	IL10 family	IL family	Receptor	Sinobiological, KEGG
IL21R	Common γ chain cytokine family	IL family	Receptor	Sinobiological, KEGG
IL22RA1	IL10 family	IL family	Receptor	Sinobiological, KEGG
IL22RA2	IL10 family	IL family	Receptor	Sinobiological
IL23R	IL12 family	IL family	Receptor	Sinobiological, KEGG
IL27RA	IL12 family	IL family	Receptor	Sinobiological, KEGG
IL2RA	Common γ chain cytokine family	IL family	Receptor	Sinobiological, KEGG
IL2RB	Common γ chain cytokine family	IL family	Receptor	Sinobiological, KEGG
IL2RG	Common γ chain cytokine family	IL family	Receptor	Sinobiological, KEGG
IL31RA	IL6 family	IL family	Receptor	Sinobiological, KEGG
IL3RA	Other IL family	IL family	Receptor	Sinobiological, KEGG
IL4R	Th2-like cytokine family, Common γ chain cytokine family	IL family	Receptor	Sinobiological, KEGG
IL5RA	Th2-like cytokine family, Common β chain cytokine family	IL family	Receptor	Sinobiological, KEGG
IL6R	IL6 family	IL family	Receptor	Sinobiological, KEGG
IL6ST	IL6 family	IL family	Receptor	Sinobiological, KEGG
IL7R	Common γ chain cytokine family	IL family	Receptor	Sinobiological, KEGG
IL9R	Common γ chain cytokine family	IL family	Receptor	Sinobiological, KEGG
LEPR	IL6 family	IL family	Receptor	Sinobiological, KEGG
LIFR	IL6 family	IL family	Receptor	Sinobiological, KEGG
OSMR	IL6 family	IL family	Receptor	Sinobiological, KEGG
SIGIRR	IL1 family	IL family	Receptor	Sinobiological
IL10RB	IL10 family, IFN family	IL family, IFN family	Receptor	Sinobiological, KEGG
NOTCH1	Notch Family	Notch Family	Receptor	Sinobiological
NOTCH2	Notch Family	Notch Family	Receptor	Sinobiological
NOTCH3	Notch Family	Notch Family	Receptor	Sinobiological
NOTCH4	Notch Family	Notch Family	Receptor	Sinobiological
CD27	TNF family	TNF family	Receptor	Sinobiological, KEGG
CD40	TNF family	TNF family	Receptor	Sinobiological, KEGG
EDA2R	TNF family	TNF family	Receptor	Sinobiological, KEGG
EDAR	TNF family	TNF family	Receptor	Sinobiological, KEGG
FAS	TNF family	TNF family	Receptor	Sinobiological, KEGG
LTBR	TNF family	TNF family	Receptor	Sinobiological, KEGG
PGLYRP1	TNF family	TNF family	Receptor	Sinobiological
RELL1	TNF family	TNF family	Receptor	KEGG
RELL2	TNF family	TNF family	Receptor	KEGG
RELT	TNF family	TNF family	Receptor	Sinobiological, KEGG
TNFRSF10A	TNF family	TNF family	Receptor	Sinobiological, KEGG
TNFRSF10B	TNF family	TNF family	Receptor	Sinobiological, KEGG
TNFRSF10C	TNF family	TNF family	Receptor	Sinobiological, KEGG
TNFRSF10D	TNF family	TNF family	Receptor	Sinobiological, KEGG
TNFRSF11A	TNF family	TNF family	Receptor	Sinobiological, KEGG
TNFRSF11B	TNF family	TNF family	Receptor	Sinobiological, KEGG
TNFRSF12A	TNF family	TNF family	Receptor	Sinobiological, KEGG
TNFRSF13B	TNF family	TNF family	Receptor	Sinobiological, KEGG
TNFRSF13C	TNF family	TNF family	Receptor	Sinobiological, KEGG
TNFRSF14	TNF family	TNF family	Receptor	Sinobiological, KEGG
TNFRSF17	TNF family	TNF family	Receptor	Sinobiological, KEGG
TNFRSF18	TNF family	TNF family	Receptor	Sinobiological, KEGG
TNFRSF19	TNF family	TNF family	Receptor	Sinobiological, KEGG
TNFRSF1A	TNF family	TNF family	Receptor	Sinobiological, KEGG
TNFRSF1B	TNF family	TNF family	Receptor	Sinobiological, KEGG
TNFRSF21	TNF family	TNF family	Receptor	Sinobiological, KEGG
TNFRSF25	TNF family	TNF family	Receptor	Sinobiological, KEGG
TNFRSF4	TNF family	TNF family	Receptor	Sinobiological, KEGG
TNFRSF6B	TNF family	TNF family	Receptor	Sinobiological, KEGG
TNFRSF8	TNF family	TNF family	Receptor	Sinobiological, KEGG
TNFRSF9	TNF family	TNF family	Receptor	Sinobiological, KEGG
GHR	Transmembrane class I cytokine receptors	Transmembrane class I cytokine receptors	Receptor	Sinobiological
PRL	Transmembrane class I cytokine receptors	Transmembrane class I cytokine receptors	Receptor	Sinobiological
PRLR	Transmembrane class I cytokine receptors	Transmembrane class I cytokine receptors	Receptor	Sinobiological

## Sheet: Table S6
Symbol	Marker Category	Cell subtype	Cell type	Cell category	Database			Gene	Cell subtype	Database
ABCB1		CD4/Helper T cell	CD4/Helper T cell	Lymphoid cell type	CellMarker2.0			ABCB4	B cells naive	LM22
AHR	Specific marker	Th22 cell	CD4/Helper T cell	Lymphoid cell type	CellMarker2.0			ABCB9	Plasma cells	LM22
ANXA1		Naïve/Tcm cell	Naïve/Tcm cell	Lymphoid cell type	CellMarker2.0			ACAP1	T cells CD4 naive	LM22
APLP2		Naive B cell	B cell	Lymphoid cell type	CellMarker2.0			ACHE	Macrophages M1	LM22
APOA1		Non-conventional T cell	Non-conventional T cell	Lymphoid cell type	CellMarker2.0			ACP5	Macrophages M0	LM22
APOA2		Non-conventional T cell	Non-conventional T cell	Lymphoid cell type	CellMarker2.0			ACP5	Dendritic cells resting	LM22
APOC2		Non-conventional T cell	Non-conventional T cell	Lymphoid cell type	CellMarker2.0			ADAM28	B cells naive	LM22
APOC3		Non-conventional T cell	Non-conventional T cell	Lymphoid cell type	CellMarker2.0			ADAM28	B cells memory	LM22
APOH		Non-conventional T cell	Non-conventional T cell	Lymphoid cell type	CellMarker2.0			ADAMDEC1	Macrophages M0	LM22
AQP3		Tem cell	T cell	Lymphoid cell type	CellMarker2.0			ADAMDEC1	Macrophages M1	LM22
AREG		NK cell	NK cell	Lymphoid cell type	CellMarker2.0			ADAMDEC1	Macrophages M2	LM22
ARID5B		Treg cell	CD4/Helper T cell	Lymphoid cell type	CellMarker2.0			ADAMTS3	Mast cells resting	LM22
B3GAT1	Specific marker	NK cell	NK cell	Lymphoid cell type	CellMarker2.0			ADRB2	Mast cells resting	LM22
BAG3		CD4/Helper T cell	CD4/Helper T cell	Lymphoid cell type	CellMarker2.0			AIF1	Monocytes	LM22
BANK1		B cell	B cell	Lymphoid cell type	CellMarker2.0, GepLiver			AIF1	Macrophages M2	LM22
BATF		Treg cell	CD4/Helper T cell	Lymphoid cell type	CellMarker2.0, GepLiver			AIF1	Dendritic cells resting	LM22
CAPG		CD4/Helper T cell	CD4/Helper T cell	Lymphoid cell type	CellMarker2.0			AIF1	Neutrophils	LM22
CCL20	Specific marker	CD4/Helper T cell	CD4/Helper T cell	Lymphoid cell type	PMID: 25066692			AIM2	B cells memory	LM22
CCL22	Specific marker	Treg cell	CD4/Helper T cell	Lymphoid cell type	PMID: 25066692			ALOX15	Macrophages M2	LM22
CCL3		CD8/Cytotoxic T cell	CD8/Cytotoxic T cell	Lymphoid cell type	PMID: 25066692			ALOX15	Dendritic cells resting	LM22
CCL3		NK cell	NK cell	Lymphoid cell type	PMID: 25066692			ALOX15	Eosinophils	LM22
CCL4		CD8/Cytotoxic T cell	CD8/Cytotoxic T cell	Lymphoid cell type	PMID: 25066692			ALOX5	B cells memory	LM22
CCL4		NK cell	NK cell	Lymphoid cell type	PMID: 25066692			AMPD1	Plasma cells	LM22
CCL5		CD8/Cytotoxic T cell	CD8/Cytotoxic T cell	Lymphoid cell type	PMID: 25066692			ANGPT4	Plasma cells	LM22
CCL5		NK cell	NK cell	Lymphoid cell type	PMID: 25066692			ANKRD55	T cells CD4 naive	LM22
CCR1		CD8/Cytotoxic T cell	CD8/Cytotoxic T cell	Lymphoid cell type	PMID: 25066692			APOBEC3A	Monocytes	LM22
CCR1		NK cell	NK cell	Lymphoid cell type	PMID: 25066692			APOBEC3A	Macrophages M1	LM22
CCR4	Specific marker	Treg cell	CD4/Helper T cell	Lymphoid cell type	PMID: 25066692			APOBEC3A	Neutrophils	LM22
CCR5		CD8/Cytotoxic T cell	CD8/Cytotoxic T cell	Lymphoid cell type	PMID: 25066692			APOBEC3G	NK cells activated	LM22
CCR5		NK cell	NK cell	Lymphoid cell type	PMID: 25066692			APOL3	Macrophages M1	LM22
CCR6	Specific marker	CD4/Helper T cell	CD4/Helper T cell	Lymphoid cell type	PMID: 25066692			APOL6	NK cells activated	LM22
CD160	Specific marker	NK cell	NK cell	Lymphoid cell type	CellMarker2.0			APOL6	Macrophages M1	LM22
CD19	Specific marker	B cell	B cell	Lymphoid cell type	CellMarker2.0			AQP9	Monocytes	LM22
CD2	Specific marker	T cell	T cell	Lymphoid cell type	CellMarker2.0, GepLiver			AQP9	Macrophages M0	LM22
CD244	Specific marker	T cell	T cell	Lymphoid cell type	CellMarker2.0			AQP9	Macrophages M1	LM22
CD27	Specific marker	Memory B cell	B cell	Lymphoid cell type	CellMarker2.0			AQP9	Neutrophils	LM22
CD274	Specific marker	T cell	T cell	Lymphoid cell type	CellMarker2.0			ARHGAP22	Dendritic cells activated	LM22
CD28	Specific marker	T cell	T cell	Lymphoid cell type	CellMarker2.0			ARRB1	Macrophages M1	LM22
CD37		B cell	B cell	Lymphoid cell type	CellMarker2.0, PMID: 31292543			ASGR1	Monocytes	LM22
CD38		Plasma cell	B cell	Lymphoid cell type	CellMarker2.0			ASGR2	Monocytes	LM22
CD3D	T cell	CD4/Helper T cell	CD4/Helper T cell	Lymphoid cell type	CellMarker2.0, GepLiver, PMID: 31292543			ATHL1	T cells CD4 naive	LM22
CD3D	T cell	CD8/Cytotoxic T cell	CD8/Cytotoxic T cell	Lymphoid cell type	CellMarker2.0, GepLiver, PMID: 31292543			ATHL1	T cells follicular helper	LM22
CD3D	Specific marker	T cell	T cell	Lymphoid cell type	CellMarker2.0, GepLiver, PMID: 31292543			ATP8B4	Mast cells resting	LM22
CD3D	T cell	Tcm cell	T cell	Lymphoid cell type	CellMarker2.0, GepLiver, PMID: 31292543			ATP8B4	Mast cells activated	LM22
CD3D	T cell	Teff cell	T cell	Lymphoid cell type	CellMarker2.0, GepLiver, PMID: 31292543			ATXN8OS	Plasma cells	LM22
CD3D	T cell	Tem cell	T cell	Lymphoid cell type	CellMarker2.0, GepLiver, PMID: 31292543			AZU1	NK cells resting	LM22
CD3E	T cell	CD4/Helper T cell	CD4/Helper T cell	Lymphoid cell type	CellMarker2.0, GepLiver, PMID: 31292543			BACH2	B cells naive	LM22
CD3E	T cell	CD8/Cytotoxic T cell	CD8/Cytotoxic T cell	Lymphoid cell type	CellMarker2.0, GepLiver, PMID: 31292543			BACH2	B cells memory	LM22
CD3E	Specific marker	T cell	T cell	Lymphoid cell type	CellMarker2.0, GepLiver, PMID: 31292543			BANK1	B cells naive	LM22
CD3E	T cell	Tcm cell	T cell	Lymphoid cell type	CellMarker2.0, GepLiver, PMID: 31292543			BANK1	B cells memory	LM22
CD3E	T cell	Teff cell	T cell	Lymphoid cell type	CellMarker2.0, GepLiver, PMID: 31292543			BANK1	Eosinophils	LM22
CD3E	T cell	Tem cell	T cell	Lymphoid cell type	CellMarker2.0, GepLiver, PMID: 31292543			BARX2	Treg	LM22
CD3G	T cell	CD4/Helper T cell	CD4/Helper T cell	Lymphoid cell type	CellMarker2.0			BCL11B	T cells CD8	LM22
CD3G	T cell	CD8/Cytotoxic T cell	CD8/Cytotoxic T cell	Lymphoid cell type	CellMarker2.0			BCL11B	T cells CD4 naive	LM22
CD3G	Specific marker	T cell	T cell	Lymphoid cell type	CellMarker2.0			BCL11B	T cells CD4 memory resting	LM22
CD3G	T cell	Tcm cell	T cell	Lymphoid cell type	CellMarker2.0			BCL11B	T cells follicular helper	LM22
CD3G	T cell	Teff cell	T cell	Lymphoid cell type	CellMarker2.0			BCL11B	Treg	LM22
CD3G	T cell	Tem cell	T cell	Lymphoid cell type	CellMarker2.0			BCL2A1	Eosinophils	LM22
CD4	Specific marker	CD4/Helper T cell	CD4/Helper T cell	Lymphoid cell type	CellMarker2.0			BCL7A	B cells naive	LM22
CD4		Tfh cell	CD4/Helper T cell	Lymphoid cell type	CellMarker2.0			BEND5	B cells naive	LM22
CD4		Treg cell	CD4/Helper T cell	Lymphoid cell type	CellMarker2.0			BFSP1	T cells gamma delta	LM22
CD40LG	Specific marker	CD4/Helper T cell	CD4/Helper T cell	Lymphoid cell type	CellMarker2.0, GepLiver			BHLHE41	Macrophages M0	LM22
CD5	Specific marker	T cell	T cell	Lymphoid cell type	CellMarker2.0			BIRC3	Dendritic cells activated	LM22
CD52	Specific marker	CD8 Tem cell	CD8/Cytotoxic T cell	Lymphoid cell type	CellMarker2.0			BLK	B cells naive	LM22
CD58	Specific marker	T cell	T cell	Lymphoid cell type	CellMarker2.0			BLK	B cells memory	LM22
CD69	Specific marker	T cell	T cell	Lymphoid cell type	CellMarker2.0			BMP2K	Mast cells resting	LM22
CD7	Specific marker	NK cell	NK cell	Lymphoid cell type	CellMarker2.0, GepLiver			BPI	NK cells resting	LM22
CD74	Specific marker	B cell	B cell	Lymphoid cell type	CellMarker2.0			BPI	Mast cells resting	LM22
CD79A	Specific marker	B cell	B cell	Lymphoid cell type	CellMarker2.0, GepLiver			BPI	Mast cells activated	LM22
CD79B	Specific marker	B cell	B cell	Lymphoid cell type	CellMarker2.0, GepLiver			BPI	Eosinophils	LM22
CD8A		CD8 Tem cell	CD8/Cytotoxic T cell	Lymphoid cell type	CellMarker2.0, GepLiver, PMID: 31292543			BRAF	B cells naive	LM22
CD8A	Specific marker	CD8/Cytotoxic T cell	CD8/Cytotoxic T cell	Lymphoid cell type	CellMarker2.0, GepLiver, PMID: 31292543			BRSK2	T cells gamma delta	LM22
CD8B		CD8 Tem cell	CD8/Cytotoxic T cell	Lymphoid cell type	CellMarker2.0, GepLiver			BST1	Monocytes	LM22
CD8B	Specific marker	CD8/Cytotoxic T cell	CD8/Cytotoxic T cell	Lymphoid cell type	CellMarker2.0, GepLiver			BTNL8	Neutrophils	LM22
CEBPD		MAIT cell	Non-conventional T cell	Lymphoid cell type	CellMarker2.0			C11orf80	Plasma cells	LM22
CEBPD		Tcm cell	T cell	Lymphoid cell type	CellMarker2.0			C1orf54	Dendritic cells resting	LM22
CLIC3	Cytotoxic	NK cell	NK cell	Lymphoid cell type	CellMarker2.0			C3AR1	Mast cells resting	LM22
CMC1	Specific marker	NK cell	NK cell	Lymphoid cell type	CellMarker2.0			C3AR1	Eosinophils	LM22
CORO1B		Treg cell	CD4/Helper T cell	Lymphoid cell type	CellMarker2.0			C5AR1	Monocytes	LM22
CRTAM		Teff cell	T cell	Lymphoid cell type	CellMarker2.0			C5AR1	Macrophages M0	LM22
CST7		Non-conventional T cell	Non-conventional T cell	Lymphoid cell type	CellMarker2.0			C5AR1	Neutrophils	LM22
CTLA4	Specific marker	Treg cell	CD4/Helper T cell	Lymphoid cell type	CellMarker2.0, GepLiver			C5AR2	Eosinophils	LM22
CXCL10	Specific marker	CD4/Helper T cell	CD4/Helper T cell	Lymphoid cell type	CellMarker2.0, PMID: 25066692			CA8	T cells follicular helper	LM22
CXCL11	Specific marker	CD4/Helper T cell	CD4/Helper T cell	Lymphoid cell type	PMID: 25066692			CAMP	NK cells resting	LM22
CXCL13	Specific marker	B cell	B cell	Lymphoid cell type	PMID: 25066692, CellMarker2.0, GepLiver			CAMP	Neutrophils	LM22
CXCL16	Specific marker	NKT cell	NKT cell	Lymphoid cell type	PMID: 25066692			CASP5	Neutrophils	LM22
CXCL9	Specific marker	CD4/Helper T cell	CD4/Helper T cell	Lymphoid cell type	CellMarker2.0, PMID: 25066692			CCDC102B	Macrophages M0	LM22
CXCR3	Specific marker	CD4/Helper T cell	CD4/Helper T cell	Lymphoid cell type	PMID: 25066692, CellMarker2.0			CCDC102B	Dendritic cells resting	LM22
CXCR4		Naive B cell	B cell	Lymphoid cell type	CellMarker2.0			CCL1	Dendritic cells activated	LM22
CXCR5	Specific marker	B cell	B cell	Lymphoid cell type	PMID: 25066692, CellMarker2.0			CCL1	Mast cells activated	LM22
CXCR6	Specific marker	NKT cell	NKT cell	Lymphoid cell type	PMID: 25066692, CellMarker2.0			CCL13	Macrophages M2	LM22
DERL3		B cell	B cell	Lymphoid cell type	PMID: 31292543			CCL13	Dendritic cells resting	LM22
DNAJA4		CD4/Helper T cell	CD4/Helper T cell	Lymphoid cell type	CellMarker2.0			CCL13	Dendritic cells activated	LM22
DNAJB1		CD4/Helper T cell	CD4/Helper T cell	Lymphoid cell type	CellMarker2.0			CCL14	Macrophages M2	LM22
DONSON		Non-conventional T cell	Non-conventional T cell	Lymphoid cell type	CellMarker2.0			CCL17	Dendritic cells resting	LM22
DPEP1		Plasma cell	B cell	Lymphoid cell type	CellMarker2.0			CCL17	Dendritic cells activated	LM22
DPP4		CD4/Helper T cell	CD4/Helper T cell	Lymphoid cell type	CellMarker2.0			CCL18	Macrophages M0	LM22
DPP4		MAIT cell	Non-conventional T cell	Lymphoid cell type	CellMarker2.0			CCL18	Macrophages M2	LM22
DUSP1		CD4/Helper T cell	CD4/Helper T cell	Lymphoid cell type	CellMarker2.0			CCL18	Dendritic cells resting	LM22
DUSP1		MAIT cell	Non-conventional T cell	Lymphoid cell type	CellMarker2.0			CCL18	Dendritic cells activated	LM22
DUSP2		Teff cell	T cell	Lymphoid cell type	CellMarker2.0			CCL19	Macrophages M1	LM22
DUSP4	Specific marker	Treg cell	CD4/Helper T cell	Lymphoid cell type	CellMarker2.0, GepLiver			CCL19	Dendritic cells activated	LM22
EEF1G		Naïve/Tcm cell	Naïve/Tcm cell	Lymphoid cell type	CellMarker2.0			CCL20	T cells CD4 memory activated	LM22
ENPP3		Mast cell	Mast cell	Lymphoid cell type	Sctype			CCL20	Dendritic cells activated	LM22
ENTPD1		Treg cell	CD4/Helper T cell	Lymphoid cell type	CellMarker2.0			CCL20	Mast cells activated	LM22
ENTPD1		T cell	T cell	Lymphoid cell type	CellMarker2.0			CCL22	Macrophages M0	LM22
EOMES	Specific marker	NK cell	NK cell	Lymphoid cell type	CellMarker2.0			CCL22	Dendritic cells resting	LM22
EZH2		Treg cell	CD4/Helper T cell	Lymphoid cell type	CellMarker2.0			CCL22	Dendritic cells activated	LM22
FANK1		Treg cell	CD4/Helper T cell	Lymphoid cell type	CellMarker2.0			CCL23	Macrophages M2	LM22
FCER1G	Specific marker	NK cell	NK cell	Lymphoid cell type	CellMarker2.0			CCL4	NK cells activated	LM22
FCER2	Specific marker	Naive B cell	B cell	Lymphoid cell type	CellMarker2.0			CCL4	Mast cells activated	LM22
FCGR2B	Specific marker	Mast cell	Mast cell	Lymphoid cell type	Sctype			CCL5	T cells CD8	LM22
FCGR2C	Specific marker	Mast cell	Mast cell	Lymphoid cell type	Sctype			CCL5	T cells CD4 memory resting	LM22
FCRL3		Treg cell	CD4/Helper T cell	Lymphoid cell type	CellMarker2.0			CCL5	T cells gamma delta	LM22
FFAR4	Specific marker	Gamma delta T cell	Gamma delta(γδ) T cell	Lymphoid cell type	CellMarker2.0			CCL5	NK cells resting	LM22
FGFBP2		CD8 Tem cell	CD8/Cytotoxic T cell	Lymphoid cell type	CellMarker2.0			CCL5	NK cells activated	LM22
FOXP3	Specific marker	Treg cell	CD4/Helper T cell	Lymphoid cell type	CellMarker2.0, GepLiver			CCL5	Macrophages M1	LM22
FTH1		Naïve/Tcm cell	Naïve/Tcm cell	Lymphoid cell type	CellMarker2.0			CCL5	Dendritic cells activated	LM22
FXYD2		Gamma delta T cell	Gamma delta(γδ) T cell	Lymphoid cell type	CellMarker2.0			CCL7	Macrophages M0	LM22
GBP2		Treg cell	CD4/Helper T cell	Lymphoid cell type	CellMarker2.0			CCL8	Macrophages M1	LM22
GIMAP4		Tem cell	T cell	Lymphoid cell type	CellMarker2.0			CCL8	Macrophages M2	LM22
GNLY	Specific marker	NK cell	NK cell	Lymphoid cell type	CellMarker2.0, GepLiver			CCL8	Dendritic cells activated	LM22
GPR183		CD4/Helper T cell	CD4/Helper T cell	Lymphoid cell type	CellMarker2.0, GepLiver			CCND2	NK cells activated	LM22
GPR183		Tfh cell	CD4/Helper T cell	Lymphoid cell type	CellMarker2.0, GepLiver			CCR10	Plasma cells	LM22
GPR183		Naïve/Tcm cell	Naïve/Tcm cell	Lymphoid cell type	CellMarker2.0, GepLiver			CCR2	Monocytes	LM22
GZMA	Cytotoxic	CD8/Cytotoxic T cell	CD8/Cytotoxic T cell	Lymphoid cell type	CellMarker2.0, PMID: 31292543			CCR3	Neutrophils	LM22
GZMA	Cytotoxic	NK cell	NK cell	Lymphoid cell type	CellMarker2.0, PMID: 31292543			CCR5	T cells gamma delta	LM22
GZMA	Cytotoxic	NKT cell	NKT cell	Lymphoid cell type	CellMarker2.0, PMID: 31292543			CCR6	B cells memory	LM22
GZMB	Cytotoxic	CD8/Cytotoxic T cell	CD8/Cytotoxic T cell	Lymphoid cell type	CellMarker2.0, GepLiver, PMID: 31292543			CCR6	T cells CD4 memory resting	LM22
GZMB	Cytotoxic	NK cell	NK cell	Lymphoid cell type	CellMarker2.0, GepLiver, PMID: 31292543			CCR7	T cells CD4 naive	LM22
GZMB	Cytotoxic	NKT cell	NKT cell	Lymphoid cell type	CellMarker2.0, GepLiver, PMID: 31292543			CCR7	Macrophages M1	LM22
GZMH	Cytotoxic	CD8/Cytotoxic T cell	CD8/Cytotoxic T cell	Lymphoid cell type	CellMarker2.0, PMID: 31292543			CCR7	Dendritic cells activated	LM22
GZMH	Cytotoxic	NK cell	NK cell	Lymphoid cell type	CellMarker2.0, PMID: 31292543			CD160	T cells gamma delta	LM22
GZMH	Cytotoxic	NKT cell	NKT cell	Lymphoid cell type	CellMarker2.0, PMID: 31292543			CD160	NK cells resting	LM22
GZMH	Cytotoxic	Cytotoxic Non-conventional T cell	Non-conventional T cell	Lymphoid cell type	CellMarker2.0, PMID: 31292543			CD180	B cells naive	LM22
GZMK	Specific marker	CD8/Cytotoxic T cell	CD8/Cytotoxic T cell	Lymphoid cell type	CellMarker2.0, GepLiver			CD180	B cells memory	LM22
HLA-A	Specific marker	T cell	T cell	Lymphoid cell type				CD19	B cells naive	LM22
HLA-B	Specific marker	T cell	T cell	Lymphoid cell type				CD19	B cells memory	LM22
HLA-C	Specific marker	T cell	T cell	Lymphoid cell type				CD1A	Dendritic cells resting	LM22
HLA-DRB1		Treg cell	CD4/Helper T cell	Lymphoid cell type	CellMarker2.0, GepLiver			CD1B	Dendritic cells resting	LM22
HLA-DRB3		Treg cell	CD4/Helper T cell	Lymphoid cell type	CellMarker2.0			CD1B	Dendritic cells activated	LM22
HLA-DRB4		Treg cell	CD4/Helper T cell	Lymphoid cell type	CellMarker2.0			CD1C	B cells naive	LM22
HLA-DRB5		Treg cell	CD4/Helper T cell	Lymphoid cell type	CellMarker2.0, GepLiver			CD1C	B cells memory	LM22
HLA-E	Specific marker	T cell	T cell	Lymphoid cell type	CellMarker2.0			CD1C	Dendritic cells resting	LM22
HLA-F	Specific marker	T cell	T cell	Lymphoid cell type				CD1D	Monocytes	LM22
HLA-G	Specific marker	T cell	T cell	Lymphoid cell type	CellMarker2.0			CD1E	Dendritic cells resting	LM22
HMGB1	Specific marker	B cell	B cell	Lymphoid cell type	CellMarker2.0			CD1E	Dendritic cells activated	LM22
HMGB2	Specific marker	B cell	B cell	Lymphoid cell type	CellMarker2.0			CD2	T cells CD8	LM22
HPGDS		Mast cell	Mast cell	Lymphoid cell type	Sctype			CD2	T cells CD4 naive	LM22
HSP90AA1		CD4/Helper T cell	CD4/Helper T cell	Lymphoid cell type	CellMarker2.0			CD2	T cells CD4 memory resting	LM22
HSPA1B		CD4/Helper T cell	CD4/Helper T cell	Lymphoid cell type	CellMarker2.0, GepLiver			CD2	T cells CD4 memory activated	LM22
HSPA1B		Treg cell	CD4/Helper T cell	Lymphoid cell type	CellMarker2.0, GepLiver			CD2	T cells follicular helper	LM22
HSPA6		CD4/Helper T cell	CD4/Helper T cell	Lymphoid cell type	CellMarker2.0			CD2	Treg	LM22
HSPD1		CD4/Helper T cell	CD4/Helper T cell	Lymphoid cell type	CellMarker2.0			CD2	T cells gamma delta	LM22
HSPH1		CD4/Helper T cell	CD4/Helper T cell	Lymphoid cell type	CellMarker2.0			CD2	NK cells resting	LM22
ICA1		Treg cell	CD4/Helper T cell	Lymphoid cell type	CellMarker2.0			CD209	Macrophages M2	LM22
ICOS		Tfh cell	CD4/Helper T cell	Lymphoid cell type	CellMarker2.0			CD209	Dendritic cells resting	LM22
ICOS		Treg cell	CD4/Helper T cell	Lymphoid cell type	CellMarker2.0			CD22	B cells naive	LM22
IFNA1		T cell	T cell	Lymphoid cell type	CellMarker2.0			CD22	B cells memory	LM22
IFNG	Specific marker	Th1 cell	CD4/Helper T cell	Lymphoid cell type	CellMarker2.0			CD244	T cells gamma delta	LM22
IFNGR1		CD4/Helper T cell	CD4/Helper T cell	Lymphoid cell type	CellMarker2.0			CD244	NK cells resting	LM22
IFNGR1		MAIT cell	Non-conventional T cell	Lymphoid cell type	CellMarker2.0			CD244	NK cells activated	LM22
IGHA1	Specific marker	Plasma cell	B cell	Lymphoid cell type	CellMarker2.0			CD244	Eosinophils	LM22
IGHA2	Specific marker	Plasma cell	B cell	Lymphoid cell type	CellMarker2.0			CD247	T cells CD8	LM22
IGHD	Specific marker	B cell	B cell	Lymphoid cell type	CellMarker2.0, GepLiver			CD247	T cells CD4 naive	LM22
IGHG1	Specific marker	Plasma cell	B cell	Lymphoid cell type	CellMarker2.0			CD247	T cells CD4 memory resting	LM22
IGHG2	Specific marker	Plasma cell	B cell	Lymphoid cell type	CellMarker2.0			CD247	T cells CD4 memory activated	LM22
IGHG3	Specific marker	Plasma cell	B cell	Lymphoid cell type	CellMarker2.0			CD247	T cells follicular helper	LM22
IGHG4	Specific marker	Plasma cell	B cell	Lymphoid cell type	CellMarker2.0, PMID: 31292543			CD247	Treg	LM22
IGHM	Specific marker	Naive B cell	B cell	Lymphoid cell type	CellMarker2.0			CD247	T cells gamma delta	LM22
IGKC	Specific marker	B cell	B cell	Lymphoid cell type	CellMarker2.0, GepLiver, PMID: 31292543			CD247	NK cells resting	LM22
IGLC1	Specific marker	Plasma cell	B cell	Lymphoid cell type	CellMarker2.0			CD247	NK cells activated	LM22
IGLC2	Specific marker	Plasma cell	B cell	Lymphoid cell type	CellMarker2.0			CD27	B cells memory	LM22
IGLC3	Specific marker	Plasma cell	B cell	Lymphoid cell type	CellMarker2.0			CD27	Plasma cells	LM22
IL13	Specific marker	CD4/Helper T cell	CD4/Helper T cell	Lymphoid cell type	CellMarker2.0			CD27	T cells CD8	LM22
IL17A	Specific marker	Th17 cell	CD4/Helper T cell	Lymphoid cell type	CellMarker2.0			CD27	T cells CD4 naive	LM22
IL17F	Specific marker	Th17 cell	CD4/Helper T cell	Lymphoid cell type	CellMarker2.0			CD27	T cells CD4 memory resting	LM22
IL18R1	Specific marker	Th1 cell	CD4/Helper T cell	Lymphoid cell type	CellMarker2.0			CD27	T cells follicular helper	LM22
IL1R1	Specific marker	Treg cell	CD4/Helper T cell	Lymphoid cell type	CellMarker2.0			CD27	Treg	LM22
IL23R	Specific marker	Th17 cell	CD4/Helper T cell	Lymphoid cell type	CellMarker2.0			CD28	T cells CD4 memory resting	LM22
IL2RA	Specific marker	Treg cell	CD4/Helper T cell	Lymphoid cell type	CellMarker2.0, GepLiver			CD28	T cells CD4 memory activated	LM22
IL2RB	Specific marker	NK cell	NK cell	Lymphoid cell type	CellMarker2.0, PMID: 31292543			CD28	Treg	LM22
IL32	Specific marker	Treg cell	CD4/Helper T cell	Lymphoid cell type	CellMarker2.0, GepLiver			CD300A	T cells gamma delta	LM22
IL4I1		MAIT cell	Non-conventional T cell	Lymphoid cell type	CellMarker2.0			CD33	Monocytes	LM22
IL4I1		Tcm cell	T cell	Lymphoid cell type	CellMarker2.0			CD33	Dendritic cells resting	LM22
IL4R	Specific marker	Naive B cell	B cell	Lymphoid cell type	CellMarker2.0			CD33	Mast cells resting	LM22
IL5	Specific marker	Th2 cell	CD4/Helper T cell	Lymphoid cell type	CellMarker2.0			CD33	Mast cells activated	LM22
IL6R	Specific marker	CD4/Helper T cell	CD4/Helper T cell	Lymphoid cell type	CellMarker2.0			CD37	B cells naive	LM22
IL7R	Specific marker	CD4/Helper T cell	CD4/Helper T cell	Lymphoid cell type	CellMarker2.0, GepLiver, PMID: 31292543			CD37	B cells memory	LM22
IL9	Specific marker	Th9 cell	CD4/Helper T cell	Lymphoid cell type	CellMarker2.0			CD38	Plasma cells	LM22
ITGA1	Specific marker	CD8 Tem cell	CD8/Cytotoxic T cell	Lymphoid cell type	CellMarker2.0			CD38	Macrophages M1	LM22
ITGA5	Specific marker	NK cell	NK cell	Lymphoid cell type	CellMarker2.0			CD3D	T cells CD8	LM22
JCHAIN		Plasma cell	B cell	Lymphoid cell type	CellMarker2.0, GepLiver			CD3D	T cells CD4 naive	LM22
KIAA1551		Tem cell	T cell	Lymphoid cell type	CellMarker2.0			CD3D	T cells CD4 memory resting	LM22
KIR2DL1	Specific marker	NK cell	NK cell	Lymphoid cell type	CellMarker2.0			CD3D	T cells CD4 memory activated	LM22
KIT		Mast cell	Mast cell	Lymphoid cell type	Sctype			CD3D	T cells follicular helper	LM22
KLRB1	Cytotoxic	CD8/Cytotoxic T cell	CD8/Cytotoxic T cell	Lymphoid cell type	GepLiver, PMID: 31292543			CD3D	Treg	LM22
KLRB1	Cytotoxic	NK cell	NK cell	Lymphoid cell type	GepLiver, PMID: 31292543			CD3D	T cells gamma delta	LM22
KLRB1	Cytotoxic	NKT cell	NKT cell	Lymphoid cell type	GepLiver, PMID: 31292543			CD3E	T cells CD8	LM22
KLRC2	Specific marker	NK cell	NK cell	Lymphoid cell type	CellMarker2.0			CD3E	T cells CD4 memory resting	LM22
KLRC3	Specific marker	CD8 Tem cell	CD8/Cytotoxic T cell	Lymphoid cell type	CellMarker2.0			CD3E	Treg	LM22
KLRD1	Cytotoxic	CD8/Cytotoxic T cell	CD8/Cytotoxic T cell	Lymphoid cell type	CellMarker2.0, GepLiver, PMID: 31292543			CD3G	T cells CD8	LM22
KLRD1	Cytotoxic	NK cell	NK cell	Lymphoid cell type	CellMarker2.0, GepLiver, PMID: 31292543			CD3G	T cells CD4 naive	LM22
KLRD1	Cytotoxic	NKT cell	NKT cell	Lymphoid cell type	CellMarker2.0, GepLiver, PMID: 31292543			CD3G	T cells CD4 memory resting	LM22
KLRF1	Specific marker	NK cell	NK cell	Lymphoid cell type	CellMarker2.0, GepLiver			CD3G	T cells CD4 memory activated	LM22
KLRG1	Specific marker	CD8/Cytotoxic T cell	CD8/Cytotoxic T cell	Lymphoid cell type	CellMarker2.0, GepLiver			CD3G	T cells follicular helper	LM22
KLRK1	Cytotoxic	CD8/Cytotoxic T cell	CD8/Cytotoxic T cell	Lymphoid cell type	CellMarker2.0, PMID: 31292543			CD3G	Treg	LM22
KLRK1	Cytotoxic	NK cell	NK cell	Lymphoid cell type	CellMarker2.0, PMID: 31292543			CD3G	T cells gamma delta	LM22
KLRK1	Cytotoxic	NKT cell	NKT cell	Lymphoid cell type	CellMarker2.0, PMID: 31292543			CD4	T cells CD4 memory resting	LM22
KLRK1		Tem cell	T cell	Lymphoid cell type	CellMarker2.0, PMID: 31292543			CD4	Treg	LM22
LAMP1		Teff cell	T cell	Lymphoid cell type	CellMarker2.0			CD4	Macrophages M2	LM22
LDHB		Naïve/Tcm cell	Naïve/Tcm cell	Lymphoid cell type	CellMarker2.0			CD40	Macrophages M1	LM22
LEF1	Specific marker	T cell	T cell	Lymphoid cell type	CellMarker2.0, GepLiver			CD40LG	T cells CD4 naive	LM22
LMNA		Naïve/Tcm cell	Naïve/Tcm cell	Lymphoid cell type	CellMarker2.0			CD40LG	T cells CD4 memory resting	LM22
LTA	Specific marker	Treg cell	CD4/Helper T cell	Lymphoid cell type	CellMarker2.0			CD40LG	T cells CD4 memory activated	LM22
LTB	Specific marker	CD4/Helper T cell	CD4/Helper T cell	Lymphoid cell type	CellMarker2.0, GepLiver, PMID: 31292543			CD40LG	T cells follicular helper	LM22
LYAR	Cytotoxic	Cytotoxic Non-conventional T cell	Non-conventional T cell	Lymphoid cell type	CellMarker2.0			CD5	Treg	LM22
MAF	Specific marker	Treg cell	CD4/Helper T cell	Lymphoid cell type	CellMarker2.0			CD6	T cells CD8	LM22
MAL	Specific marker	T cell	T cell	Lymphoid cell type	CellMarker2.0, GepLiver			CD6	T cells CD4 memory resting	LM22
MALAT1		Tfh cell	CD4/Helper T cell	Lymphoid cell type	CellMarker2.0			CD6	T cells CD4 memory activated	LM22
MME	Specific marker	Memory B cell	B cell	Lymphoid cell type	CellMarker2.0			CD6	Treg	LM22
MS4A1	Specific marker	B cell	B cell	Lymphoid cell type	CellMarker2.0, GepLiver, PMID: 31292543			CD68	Monocytes	LM22
MYC		Naïve/Tcm cell	Naïve/Tcm cell	Lymphoid cell type	CellMarker2.0			CD68	Macrophages M0	LM22
MYOM2	Cytotoxic	NK cell	NK cell	Lymphoid cell type	CellMarker2.0			CD68	Macrophages M2	LM22
MZB1	Specific marker	B cell	B cell	Lymphoid cell type	CellMarker2.0, PMID: 31292543			CD68	Dendritic cells resting	LM22
NCAM1	Specific marker	NK cell	NK cell	Lymphoid cell type	CellMarker2.0, PMID: 31292543			CD69	B cells naive	LM22
NCR1	Specific marker	NK cell	NK cell	Lymphoid cell type	CellMarker2.0			CD69	B cells memory	LM22
NCR3		MAIT cell	Non-conventional T cell	Lymphoid cell type	CellMarker2.0			CD69	T cells CD8	LM22
NCR3		Tcm cell	T cell	Lymphoid cell type	CellMarker2.0			CD69	T cells CD4 memory resting	LM22
NKG7	Specific marker	NK cell	NK cell	Lymphoid cell type	CellMarker2.0, GepLiver, PMID: 31292543			CD69	T cells follicular helper	LM22
NOSIP		Naïve/Tcm cell	Naïve/Tcm cell	Lymphoid cell type	CellMarker2.0, GepLiver			CD69	NK cells activated	LM22
NOSIP		T cell	T cell	Lymphoid cell type	CellMarker2.0, GepLiver			CD7	T cells CD8	LM22
NR4A2		Teff cell	T cell	Lymphoid cell type	CellMarker2.0			CD7	T cells CD4 naive	LM22
NT5E		Treg cell	CD4/Helper T cell	Lymphoid cell type	CellMarker2.0			CD7	T cells CD4 memory resting	LM22
PARP8		CD4/Helper T cell	CD4/Helper T cell	Lymphoid cell type	CellMarker2.0			CD7	T cells CD4 memory activated	LM22
PDCD1	Specific marker	T cell	T cell	Lymphoid cell type	CellMarker2.0, GepLiver			CD7	T cells follicular helper	LM22
PLCG2		Tem cell	T cell	Lymphoid cell type	CellMarker2.0			CD7	NK cells resting	LM22
PLPP5	Specific marker	Naive B cell	B cell	Lymphoid cell type	CellMarker2.0			CD7	NK cells activated	LM22
PRF1	Cytotoxic	NK cell	NK cell	Lymphoid cell type	CellMarker2.0			CD70	Treg	LM22
PTGDR2	Specific marker	Th2 cell	CD4/Helper T cell	Lymphoid cell type	CellMarker2.0			CD72	B cells naive	LM22
PTGDS	Cytotoxic	NK cell	NK cell	Lymphoid cell type	CellMarker2.0			CD72	B cells memory	LM22
PTPRC	Pan leukocyte	B cell	B cell	Lymphoid cell type	CellMarker2.0, PMID: 31292543			CD79A	B cells naive	LM22
PTPRC	Pan leukocyte	CD4/Helpler T cell	CD4/Helpler T cell	Lymphoid cell type	CellMarker2.0, PMID: 31292543			CD79A	B cells memory	LM22
PTPRC	Pan leukocyte	CD8/Cytotoxic T cell	CD8/Cytotoxic T cell	Lymphoid cell type	CellMarker2.0, PMID: 31292543			CD79A	Plasma cells	LM22
PTPRC	Pan leukocyte	NK cell	NK cell	Lymphoid cell type	CellMarker2.0, PMID: 31292543			CD79B	B cells naive	LM22
PTPRC	Pan leukocyte	NKT cell	NKT cell	Lymphoid cell type	CellMarker2.0, PMID: 31292543			CD79B	B cells memory	LM22
PTPRC	Pan leukocyte	T cell	T cell	Lymphoid cell type	CellMarker2.0, PMID: 31292543			CD80	Dendritic cells activated	LM22
PVRIG		CD4/Helper T cell	CD4/Helper T cell	Lymphoid cell type	CellMarker2.0			CD86	Dendritic cells activated	LM22
RALY		B cell	B cell	Lymphoid cell type	CellMarker2.0			CD8A	T cells CD8	LM22
RCAN3		Naïve/Tcm cell	Naïve/Tcm cell	Lymphoid cell type	CellMarker2.0			CD8A	T cells gamma delta	LM22
RGCC		Naïve/Tcm cell	Naïve/Tcm cell	Lymphoid cell type	CellMarker2.0			CD8B	T cells CD8	LM22
RGCC		Teff cell	T cell	Lymphoid cell type	CellMarker2.0			CD8B	T cells gamma delta	LM22
RORA	Specific marker	Th17 cell	CD4/Helper T cell	Lymphoid cell type	CellMarker2.0			CD96	T cells CD8	LM22
RORC	Specific marker	Th17 cell	CD4/Helper T cell	Lymphoid cell type	CellMarker2.0			CD96	T cells CD4 memory resting	LM22
RTKN2		Treg cell	CD4/Helper T cell	Lymphoid cell type	CellMarker2.0, GepLiver			CD96	Treg	LM22
S100A11		Naïve/Tcm cell	Naïve/Tcm cell	Lymphoid cell type	CellMarker2.0			CD96	NK cells resting	LM22
SDC1		Plasma cell	B cell	Lymphoid cell type	CellMarker2.0			CD96	NK cells activated	LM22
SELL		NK cell	NK cell	Lymphoid cell type	CellMarker2.0, GepLiver			CDA	Monocytes	LM22
SELL		T cell	T cell	Lymphoid cell type	CellMarker2.0, GepLiver			CDA	Neutrophils	LM22
SERTM1	Specific marker	Gamma delta T cell	Gamma delta(γδ) T cell	Lymphoid cell type	CellMarker2.0			CDC25A	T cells CD4 memory activated	LM22
SLAMF1	Specific marker	Treg cell	CD4/Helper T cell	Lymphoid cell type	CellMarker2.0			CDH12	T cells gamma delta	LM22
SLC18A2		Mast cell	Mast cell	Lymphoid cell type	Sctype			CDHR1	NK cells resting	LM22
SLC4A10		CD4/Helper T cell	CD4/Helper T cell	Lymphoid cell type	CellMarker2.0, GepLiver			CDK6	NK cells activated	LM22
SLC4A10	Cytotoxic	CD8/Cytotoxic T cell	CD8/Cytotoxic T cell	Lymphoid cell type	CellMarker2.0, GepLiver			CEACAM3	Neutrophils	LM22
SLC4A10		Tcm cell	T cell	Lymphoid cell type	CellMarker2.0, GepLiver			CEACAM8	NK cells resting	LM22
SOCS3		Naïve/Tcm cell	Naïve/Tcm cell	Lymphoid cell type	CellMarker2.0			CEACAM8	Mast cells resting	LM22
SPON2	Cytotoxic	NK cell	NK cell	Lymphoid cell type	CellMarker2.0			CEMP1	Treg	LM22
SSR4		B cell	B cell	Lymphoid cell type	PMID: 31292543			CFP	Monocytes	LM22
STAT4	Specific marker	Th1 cell	CD4/Helper T cell	Lymphoid cell type	CellMarker2.0			CFP	Macrophages M2	LM22
STMN2	Specific marker	Gamma delta T cell	Gamma delta(γδ) T cell	Lymphoid cell type	CellMarker2.0			CFP	Neutrophils	LM22
TBC1D4		Treg cell	CD4/Helper T cell	Lymphoid cell type	CellMarker2.0, GepLiver			CHI3L1	Macrophages M0	LM22
TBX21	Specific marker	Th1 cell	CD4/Helper T cell	Lymphoid cell type	CellMarker2.0			CHI3L1	Macrophages M1	LM22
TCF7		Naïve/Tcm cell	Naïve/Tcm cell	Lymphoid cell type	CellMarker2.0			CHI3L1	Macrophages M2	LM22
TCL1A		B cell	B cell	Lymphoid cell type	CellMarker2.0, GepLiver			CHI3L1	Neutrophils	LM22
TIGIT	Specific marker	Treg cell	CD4/Helper T cell	Lymphoid cell type	CellMarker2.0, GepLiver			CHI3L2	T cells follicular helper	LM22
TNFRSF13C	Specific marker	B cell	B cell	Lymphoid cell type	CellMarker2.0			CHST15	Monocytes	LM22
TNFRSF18	Specific marker	Treg cell	CD4/Helper T cell	Lymphoid cell type	CellMarker2.0, GepLiver			CHST15	Neutrophils	LM22
TNFRSF4	Specific marker	Treg cell	CD4/Helper T cell	Lymphoid cell type	CellMarker2.0, GepLiver			CHST7	Dendritic cells activated	LM22
TNFRSF9	Specific marker	CD8/Cytotoxic T cell	CD8/Cytotoxic T cell	Lymphoid cell type	CellMarker2.0, GepLiver			CLC	Mast cells resting	LM22
TOB1		Naïve/Tcm cell	Naïve/Tcm cell	Lymphoid cell type	CellMarker2.0			CLC	Mast cells activated	LM22
TPSB2	Specific marker	Mast cell	Mast cell	Lymphoid cell type	Sctype			CLC	Eosinophils	LM22
TPSD1	Specific marker	Mast cell	Mast cell	Lymphoid cell type	Sctype			CLC	Neutrophils	LM22
TPSG1	Specific marker	Mast cell	Mast cell	Lymphoid cell type	Sctype			CLCA3P	B cells memory	LM22
TRA		T cell	T cell	Lymphoid cell type	CellMarker2.0			CLEC10A	Macrophages M2	LM22
TRABD2A		Naïve/Tcm cell	Naïve/Tcm cell	Lymphoid cell type	CellMarker2.0			CLEC10A	Dendritic cells resting	LM22
TRAC		T cell	T cell	Lymphoid cell type	CellMarker2.0			CLEC2D	Treg	LM22
TRAF3		Treg cell	CD4/Helper T cell	Lymphoid cell type	CellMarker2.0			CLEC4A	Monocytes	LM22
TRAT1		MAIT cell	Non-conventional T cell	Lymphoid cell type	CellMarker2.0			CLEC4A	Macrophages M2	LM22
TRAT1		T cell	T cell	Lymphoid cell type	CellMarker2.0			CLEC4A	Dendritic cells resting	LM22
TRB		T cell	T cell	Lymphoid cell type	CellMarker2.0			CLEC7A	Monocytes	LM22
TRBC1		CD4/Helper T cell	CD4/Helper T cell	Lymphoid cell type	CellMarker2.0			CLEC7A	Dendritic cells resting	LM22
TRBC2		T cell	T cell	Lymphoid cell type	CellMarker2.0			CLIC2	Macrophages M1	LM22
TRDC	Specific marker	Gamma delta T cell	Gamma delta(γδ) T cell	Lymphoid cell type	CellMarker2.0			CLIC2	Macrophages M2	LM22
TRGC2	Cytotoxic	Cytotoxic Non-conventional T cell	Non-conventional T cell	Lymphoid cell type	CellMarker2.0			CLIC2	Dendritic cells resting	LM22
TSHZ2		Naïve/Tcm cell	Naïve/Tcm cell	Lymphoid cell type	CellMarker2.0, GepLiver			CLIC2	Dendritic cells activated	LM22
TSHZ2		T cell	T cell	Lymphoid cell type	CellMarker2.0, GepLiver			CMA1	Mast cells resting	LM22
TTR		Non-conventional T cell	Non-conventional T cell	Lymphoid cell type	CellMarker2.0			CMA1	Mast cells activated	LM22
TUBA4A		Teff cell	T cell	Lymphoid cell type	CellMarker2.0			COL8A2	Macrophages M0	LM22
TYROBP	Specific marker	NK cell	NK cell	Lymphoid cell type	CellMarker2.0			COLQ	T cells gamma delta	LM22
VIM		Naïve/Tcm cell	Naïve/Tcm cell	Lymphoid cell type	CellMarker2.0			CPA3	Mast cells resting	LM22
VPREB3		B cell	B cell	Lymphoid cell type	CellMarker2.0			CPA3	Mast cells activated	LM22
YPEL5		Teff cell	T cell	Lymphoid cell type	CellMarker2.0			CR2	B cells naive	LM22
ZEB2	Cytotoxic	Cytotoxic Non-conventional T cell	Non-conventional T cell	Lymphoid cell type	CellMarker2.0			CR2	B cells memory	LM22
ZFAND2A		CD4/Helper T cell	CD4/Helper T cell	Lymphoid cell type	CellMarker2.0			CREB5	Monocytes	LM22
ZFP36		Teff cell	T cell	Lymphoid cell type	CellMarker2.0			CREB5	Neutrophils	LM22
A2M		Macrophage/TAM	Macrophage	Myeloid cell type	CellMarker2.0			CRISP3	Mast cells resting	LM22
ADGRE1		Macrophage	Macrophage	Myeloid cell type	CellMarker2.0			CRTAM	T cells CD8	LM22
AIF1		Monocyte	Monocyte	Myeloid cell type	CellMarker2.0			CRYBB1	Macrophages M2	LM22
ALOX15		Eosinophil	Granulocyte	Myeloid cell type	Sctype			CSF1	Macrophages M0	LM22
AMBP		Macrophage	Macrophage	Myeloid cell type	CellMarker2.0			CSF2	T cells CD4 memory activated	LM22
ANPEP		Granulocyte	Granulocyte	Myeloid cell type	Sctype			CSF2	NK cells activated	LM22
ANXA3		Neutrophil	Granulocyte	Myeloid cell type	CellMarker2.0			CSF2	Mast cells activated	LM22
APOA1		Macrophage	Macrophage	Myeloid cell type	CellMarker2.0			CSF3R	Monocytes	LM22
APOA2		Macrophage	Macrophage	Myeloid cell type	CellMarker2.0			CSF3R	Neutrophils	LM22
APOC1		Macrophage/TAM	Macrophage	Myeloid cell type	CellMarker2.0, GepLiver			CST7	T cells CD8	LM22
APOC3		Macrophage	Macrophage	Myeloid cell type	CellMarker2.0			CST7	T cells gamma delta	LM22
APOE		Macrophage/TAM	Macrophage	Myeloid cell type	CellMarker2.0, GepLiver, PMID: 31292543			CST7	NK cells resting	LM22
APOH		Macrophage	Macrophage	Myeloid cell type	CellMarker2.0			CST7	NK cells activated	LM22
AREG		cDC	Dendritic cell	Myeloid cell type	CellMarker2.0			CTLA4	T cells CD4 memory resting	LM22
AZU1		Granulocyte	Granulocyte	Myeloid cell type	Sctype			CTLA4	T cells CD4 memory activated	LM22
BAG3		Monocyte/Non-classical Monocyte	Monocyte	Myeloid cell type	CellMarker2.0			CTLA4	T cells follicular helper	LM22
BCL11A		pDC	Dendritic cell	Myeloid cell type	CellMarker2.0			CTLA4	Treg	LM22
BPI		Neutrophil	Granulocyte	Myeloid cell type	CellMarker2.0			CTSG	Mast cells resting	LM22
BTNL3		Neutrophil	Granulocyte	Myeloid cell type	CellMarker2.0			CTSG	Mast cells activated	LM22
C12orf75		pDC	Dendritic cell	Myeloid cell type	CellMarker2.0, GepLiver			CTSW	T cells CD8	LM22
C15orf48		Neutrophil	Granulocyte	Myeloid cell type	CellMarker2.0			CTSW	T cells CD4 memory resting	LM22
C1orf54		cDC	Dendritic cell	Myeloid cell type	CellMarker2.0			CTSW	NK cells resting	LM22
C1QA		Macrophage/TAM	Macrophage	Myeloid cell type	CellMarker2.0, GepLiver			CTSW	NK cells activated	LM22
C1QB	Specific marker	Macrophage	Macrophage	Myeloid cell type	CellMarker2.0, GepLiver			CXCL10	Macrophages M1	LM22
C1QC	Specific marker	Macrophage	Macrophage	Myeloid cell type	CellMarker2.0			CXCL10	Dendritic cells activated	LM22
C4BPA		Neutrophil	Granulocyte	Myeloid cell type	CellMarker2.0			CXCL11	Macrophages M1	LM22
CADM1		cDC1	Dendritic cell	Myeloid cell type	CellMarker2.0			CXCL11	Dendritic cells activated	LM22
CAPG		Macrophage/SAM	Macrophage	Myeloid cell type	CellMarker2.0			CXCL13	T cells CD4 memory activated	LM22
CCDC50		pDC	Dendritic cell	Myeloid cell type	CellMarker2.0			CXCL13	T cells follicular helper	LM22
CCL2	Specific marker	MoMF	Macrophage	Myeloid cell type	PMID: 25066692			CXCL13	Macrophages M1	LM22
CCR2	Specific marker	MoMF	Macrophage	Myeloid cell type	PMID: 25066692			CXCL3	Macrophages M0	LM22
CD14	Specific marker	Monocyte	Monocyte	Myeloid cell type	CellMarker2.0, PMID: 31292543			CXCL3	Mast cells activated	LM22
CD163	Specific marker	KC/M2	KC	Myeloid cell type	PMID: 36103850, PMID: 31292543, CellMarker2.0, GepLiver			CXCL5	Macrophages M0	LM22
CD1A		Dendritic cell	Dendritic cell	Myeloid cell type	CellMarker2.0			CXCL9	Macrophages M1	LM22
CD1C	Specific marker	cDC2	Dendritic cell	Myeloid cell type	CellMarker2.0, GepLiver, PMID: 31292543			CXCR1	Neutrophils	LM22
CD1E		cDC2	Dendritic cell	Myeloid cell type	CellMarker2.0, GepLiver			CXCR2	Neutrophils	LM22
CD33		Neutrophil	Granulocyte	Myeloid cell type	CellMarker2.0			CXCR5	B cells naive	LM22
CD33		Mast cell	Mast cell	Myeloid cell type	CellMarker2.0			CXCR5	B cells memory	LM22
CD33		MDSC	MDSC	Myeloid cell type	CellMarker2.0			CXCR5	T cells follicular helper	LM22
CD40	Specific marker	Monocyte	Monocyte	Myeloid cell type	CellMarker2.0			CXCR6	T cells gamma delta	LM22
CD44		Granulocyte	Granulocyte	Myeloid cell type	Sctype			CXorf57	T cells CD4 naive	LM22
CD5L	Specific marker	KC	KC	Myeloid cell type	PMID: 36103850, PMID: 31292543, CellMarker2.0, GepLiver			CYP27A1	Macrophages M0	LM22
CD63	Specific marker	Macrophage	Macrophage	Myeloid cell type	CellMarker2.0			CYP27A1	Dendritic cells activated	LM22
CD68	Specific marker	Macrophage	Macrophage	Myeloid cell type	CellMarker2.0			CYP27B1	Macrophages M1	LM22
CD80		Dendritic cell	Dendritic cell	Myeloid cell type	CellMarker2.0			DACH1	Eosinophils	LM22
CD80		Macrophage	Macrophage	Myeloid cell type	CellMarker2.0			DAPK2	Eosinophils	LM22
CD83	Specific marker	cDC	Dendritic cell	Myeloid cell type	CellMarker2.0			DCSTAMP	Macrophages M0	LM22
CD86	Specific marker	KC/M1	KC	Myeloid cell type	CellMarker2.0			DEFA4	NK cells resting	LM22
CD9		Macrophage/LAM	Macrophage	Myeloid cell type	CellMarker2.0			DENND5B	B cells memory	LM22
CD9		Macrophage/SAM	Macrophage	Myeloid cell type	CellMarker2.0			DENND5B	Plasma cells	LM22
CDKN1C		Monocyte/Non-classical Monocyte	Monocyte	Myeloid cell type	CellMarker2.0			DEPDC5	Eosinophils	LM22
CEACAM1		Neutrophil	Granulocyte	Myeloid cell type	CellMarker2.0			DGKA	T cells CD4 memory resting	LM22
CEACAM8		Granulocyte	Granulocyte	Myeloid cell type	Sctype			DGKA	T cells follicular helper	LM22
CEBPE		Eosinophil	Granulocyte	Myeloid cell type	Sctype			DGKA	Treg	LM22
CETP	Specific marker	KC	KC	Myeloid cell type	CellMarker2.0			DHRS11	Dendritic cells resting	LM22
CHI3L1		Neutrophil	Granulocyte	Myeloid cell type	CellMarker2.0			DHX58	Macrophages M1	LM22
CLC		Granulocyte	Granulocyte	Myeloid cell type	Sctype			DHX58	Dendritic cells activated	LM22
CLEC10A	Specific marker	cDC2	Dendritic cell	Myeloid cell type	CellMarker2.0, GepLiver			DPEP2	Eosinophils	LM22
CLEC4C		Dendritic cell	Dendritic cell	Myeloid cell type	CellMarker2.0			DPEP2	Neutrophils	LM22
CLEC4F	Specific marker	KC	KC	Myeloid cell type	CellMarker2.0			DPP4	T cells CD8	LM22
CLEC7A		Dendritic cell	Dendritic cell	Myeloid cell type	CellMarker2.0			DPP4	T cells CD4 naive	LM22
CLEC9A	Specific marker	cDC1	Dendritic cell	Myeloid cell type	CellMarker2.0, GepLiver			DPP4	T cells CD4 memory resting	LM22
CLIC2		Dendritic cell	Dendritic cell	Myeloid cell type	CellMarker2.0			DPP4	T cells CD4 memory activated	LM22
CLIC3		pDC	Dendritic cell	Myeloid cell type	CellMarker2.0			DPP4	Treg	LM22
CMTM2		Neutrophil	Granulocyte	Myeloid cell type	CellMarker2.0			DPP4	NK cells activated	LM22
COTL1		Monocyte/Non-classical Monocyte	Monocyte	Myeloid cell type	CellMarker2.0			DSC1	T cells CD8	LM22
CPA4		Basophil	Granulocyte	Myeloid cell type	Sctype			DSC1	T cells CD4 naive	LM22
CPNE3		cDC	Dendritic cell	Myeloid cell type	CellMarker2.0			DUSP2	T cells CD8	LM22
CPVL		cDC	Dendritic cell	Myeloid cell type	CellMarker2.0			DUSP2	T cells gamma delta	LM22
CSF2RA		Granulocyte	Granulocyte	Myeloid cell type	Sctype			EAF2	B cells naive	LM22
CSF3R		Neutrophil	Granulocyte	Myeloid cell type	CellMarker2.0			EAF2	Plasma cells	LM22
CST3		cDC	Dendritic cell	Myeloid cell type	CellMarker2.0			EBI3	Macrophages M1	LM22
CSTA		Monocyte/Classical Monocyte	Monocyte	Myeloid cell type	CellMarker2.0			EBI3	Macrophages M2	LM22
CSTB		Macrophage/TAM	Macrophage	Myeloid cell type	CellMarker2.0			EBI3	Dendritic cells activated	LM22
CTSB		Macrophage	Macrophage	Myeloid cell type	CellMarker2.0			EFNA5	Treg	LM22
CTSG		Granulocyte	Granulocyte	Myeloid cell type	Sctype			EGR2	Dendritic cells resting	LM22
CTSL	Specific marker	Macrophage	Macrophage	Myeloid cell type	CellMarker2.0			ELANE	NK cells resting	LM22
CTSS		Monocyte	Monocyte	Myeloid cell type	CellMarker2.0			EMR1	Eosinophils	LM22
CX3CL1	Specific marker	KC/M2	KC	Myeloid cell type	CellMarker2.0			EMR2	Eosinophils	LM22
CX3CR1	Specific marker	KC/M2	KC	Myeloid cell type	CellMarker2.0			EMR2	Neutrophils	LM22
CXCL1		Neutrophil	Granulocyte	Myeloid cell type	CellMarker2.0			EMR3	Eosinophils	LM22
CXCL12		KC	KC	Myeloid cell type	CellMarker2.0			EMR3	Neutrophils	LM22
CXCL2	Specific marker	Neutrophil	Granulocyte	Myeloid cell type	PMID: 25066692			EPB41	T cells CD4 memory resting	LM22
CXCL3		Macrophage/TAM	Macrophage	Myeloid cell type	CellMarker2.0			EPHA1	T cells CD4 naive	LM22
CXCL8	Specific marker	Neutrophil	Granulocyte	Myeloid cell type	Sctype, GepLiver, PMID: 25066692, PMID: 31292543			EPN2	Eosinophils	LM22
CXCR1	Specific marker	Neutrophil	Granulocyte	Myeloid cell type	PMID: 25066692, CellMarker2.0			ETS1	T cells CD4 memory resting	LM22
CXCR2	Specific marker	Neutrophil	Granulocyte	Myeloid cell type	CellMarker2.0			ETV3	Dendritic cells activated	LM22
DNAJB1		Monocyte/Non-classical Monocyte	Monocyte	Myeloid cell type	CellMarker2.0			FAIM3	B cells naive	LM22
DNASE1L3		cDC	Dendritic cell	Myeloid cell type	CellMarker2.0			FAIM3	B cells memory	LM22
ELANE	Specific marker	Neutrophil	Granulocyte	Myeloid cell type	CellMarker2.0			FAIM3	T cells CD8	LM22
EREG		Monocyte/Classical Monocyte	Monocyte	Myeloid cell type	CellMarker2.0			FAIM3	T cells CD4 naive	LM22
FABP4		Macrophage	Macrophage	Myeloid cell type	CellMarker2.0			FAIM3	T cells CD4 memory resting	LM22
FABP5		Macrophage	Macrophage	Myeloid cell type	CellMarker2.0, GepLiver			FAIM3	T cells follicular helper	LM22
FAS		KC	KC	Myeloid cell type				FAM124B	Mast cells resting	LM22
FCER1A	Specific marker	cDC2	Dendritic cell	Myeloid cell type	CellMarker2.0, GepLiver, PMID: 31292543			FAM174B	Mast cells resting	LM22
FCGR1A	Specific marker	Macrophage	Macrophage	Myeloid cell type	CellMarker2.0			FAM198B	Monocytes	LM22
FCGR2A	Specific marker	KC	KC	Myeloid cell type	CellMarker2.0			FAM198B	Macrophages M0	LM22
FCGR3A	Specific marker	KC/M1	KC	Myeloid cell type	CellMarker2.0, GepLiver			FAM198B	Macrophages M2	LM22
FCGR3B	Specific marker	KC/M1	KC	Myeloid cell type	CellMarker2.0, GepLiver			FAM198B	Dendritic cells resting	LM22
FCN1	Specific marker	Monocyte	Monocyte	Myeloid cell type	CellMarker2.0, GepLiver			FAM212B	Neutrophils	LM22
FGB		Macrophage	Macrophage	Myeloid cell type	CellMarker2.0			FAM65B	B cells memory	LM22
FN1	Specific marker	Macrophage	Macrophage	Myeloid cell type	CellMarker2.0			FASLG	NK cells activated	LM22
FOLR2	Specific marker	KC	KC	Myeloid cell type	PMID: 36103850, CellMarker2.0			FBXL8	T cells CD4 memory resting	LM22
FOXI1		Eosinophil	Granulocyte	Myeloid cell type	Sctype			FCER1A	Dendritic cells resting	LM22
FTL		Macrophage	Macrophage	Myeloid cell type	CellMarker2.0, GepLiver			FCER1A	Mast cells resting	LM22
FUT4	Specific marker	Neutrophil	Granulocyte	Myeloid cell type	CellMarker2.0			FCER1A	Mast cells activated	LM22
G0S2	Specific marker	Neutrophil	Granulocyte	Myeloid cell type	CellMarker2.0			FCER2	B cells naive	LM22
GATA1		Eosinophil	Granulocyte	Myeloid cell type	Sctype			FCER2	Dendritic cells resting	LM22
GATA2		Basophil	Granulocyte	Myeloid cell type	Sctype			FCGR2B	B cells naive	LM22
GCA		Neutrophil	Granulocyte	Myeloid cell type	CellMarker2.0			FCGR2B	B cells memory	LM22
GCSAML		Basophil	Granulocyte	Myeloid cell type	Sctype			FCGR3B	Neutrophils	LM22
GPNMB		Macrophage/SAM	Macrophage	Myeloid cell type	CellMarker2.0, GepLiver			FCN1	Monocytes	LM22
GPNMB		Macrophage/TAM	Macrophage	Myeloid cell type	CellMarker2.0, GepLiver			FCRL2	B cells naive	LM22
H4C3		cDC1	Dendritic cell	Myeloid cell type	CellMarker2.0			FCRL2	B cells memory	LM22
HDC		Basophil	Granulocyte	Myeloid cell type	Sctype			FCRL2	Plasma cells	LM22
HLA-DMA		Dendritic cell	Dendritic cell	Myeloid cell type	CellMarker2.0			FES	Monocytes	LM22
HLA-DMB		Dendritic cell	Dendritic cell	Myeloid cell type	CellMarker2.0			FES	Macrophages M2	LM22
HLA-DOA		Dendritic cell	Dendritic cell	Myeloid cell type	CellMarker2.0			FFAR2	Eosinophils	LM22
HLA-DOB		Dendritic cell	Dendritic cell	Myeloid cell type	CellMarker2.0			FFAR2	Neutrophils	LM22
HLA-DPA1		cDC2	Dendritic cell	Myeloid cell type	CellMarker2.0, GepLiver			FLJ13197	T cells CD4 naive	LM22
HLA-DPB1		cDC2	Dendritic cell	Myeloid cell type	CellMarker2.0, GepLiver			FLT3LG	T cells CD8	LM22
HLA-DQA1		cDC2	Dendritic cell	Myeloid cell type	CellMarker2.0, GepLiver			FLT3LG	T cells CD4 naive	LM22
HLA-DQA2		Dendritic cell	Dendritic cell	Myeloid cell type	CellMarker2.0			FLT3LG	T cells CD4 memory resting	LM22
HLA-DQB1		cDC2	Dendritic cell	Myeloid cell type	CellMarker2.0, GepLiver			FLVCR2	Dendritic cells resting	LM22
HLA-DQB2		Dendritic cell	Dendritic cell	Myeloid cell type	CellMarker2.0			FOSB	T cells follicular helper	LM22
HLA-DR	Specific marker	KC	KC	Myeloid cell type	PMID31292543			FOSB	Monocytes	LM22
HLA-DRA	Specific marker	cDC2	Dendritic cell	Myeloid cell type	CellMarker2.0, GepLiver			FOXP3	Treg	LM22
HLA-DRB1		Dendritic cell	Dendritic cell	Myeloid cell type	CellMarker2.0, GepLiver			FPR1	Monocytes	LM22
HLA-DRB3		Dendritic cell	Dendritic cell	Myeloid cell type	CellMarker2.0			FPR1	Neutrophils	LM22
HLA-DRB4		Dendritic cell	Dendritic cell	Myeloid cell type	CellMarker2.0			FPR2	Neutrophils	LM22
HLA-DRB5		Dendritic cell	Dendritic cell	Myeloid cell type	CellMarker2.0, GepLiver			FPR3	Dendritic cells resting	LM22
HMOX1	Specific marker	Macrophage	Macrophage	Myeloid cell type	CellMarker2.0, PMID: 31292543			FPR3	Dendritic cells activated	LM22
HSP90AA1		Monocyte/Non-classical Monocyte	Monocyte	Myeloid cell type	CellMarker2.0			FRK	B cells naive	LM22
HSPA1A	Specific marker	Monocyte/Non-classical Monocyte	Monocyte	Myeloid cell type	CellMarker2.0, GepLiver			FRK	B cells memory	LM22
HSPA1B		Monocyte/Non-classical Monocyte	Monocyte	Myeloid cell type	CellMarker2.0, GepLiver			FRMD4A	Macrophages M2	LM22
HSPA6		Monocyte/Non-classical Monocyte	Monocyte	Myeloid cell type	CellMarker2.0			FRMD8	Treg	LM22
HSPB1		Monocyte/Non-classical Monocyte	Monocyte	Myeloid cell type	CellMarker2.0			FZD2	Monocytes	LM22
HSPD1		Monocyte/Non-classical Monocyte	Monocyte	Myeloid cell type	CellMarker2.0			FZD2	Macrophages M2	LM22
HSPH1		Monocyte/Non-classical Monocyte	Monocyte	Myeloid cell type	CellMarker2.0			FZD2	Dendritic cells resting	LM22
IDO1		cDC	Dendritic cell	Myeloid cell type	CellMarker2.0			FZD3	T cells follicular helper	LM22
IFI27		Macrophage	Macrophage	Myeloid cell type	CellMarker2.0			GAL3ST4	T cells CD4 naive	LM22
IFI30		Monocyte	Monocyte	Myeloid cell type	CellMarker2.0			GALR1	T cells CD4 naive	LM22
IFITM2		Neutrophil	Granulocyte	Myeloid cell type	CellMarker2.0			GFI1	T cells gamma delta	LM22
IL1B	Specific marker	Macrophage	Macrophage	Myeloid cell type	CellMarker2.0			GFI1	NK cells resting	LM22
IL3RA		Dendritic cell	Dendritic cell	Myeloid cell type	CellMarker2.0			GFI1	Mast cells resting	LM22
IL4		Basophil	Granulocyte	Myeloid cell type	Sctype			GGT5	Macrophages M1	LM22
IL5RA		Granulocyte	Granulocyte	Myeloid cell type	Sctype			GGT5	Macrophages M2	LM22
IRF4	Specific marker	pDC	Dendritic cell	Myeloid cell type	CellMarker2.0			GIPR	Eosinophils	LM22
IRF5	Specific marker	KC/M1	KC	Myeloid cell type	CellMarker2.0			GNG7	B cells memory	LM22
IRF7	Specific marker	pDC	Dendritic cell	Myeloid cell type	CellMarker2.0, GepLiver			GNG7	Plasma cells	LM22
IRF8	Specific marker	pDC	Dendritic cell	Myeloid cell type	CellMarker2.0			GNLY	T cells CD8	LM22
ITGAE	Specific marker	cDC1	Dendritic cell	Myeloid cell type	CellMarker2.0			GNLY	T cells gamma delta	LM22
ITGAM	Specific marker	cDC2	Dendritic cell	Myeloid cell type	CellMarker2.0			GNLY	NK cells resting	LM22
ITGAX	Specific marker	cDC1	Dendritic cell	Myeloid cell type	CellMarker2.0			GNLY	NK cells activated	LM22
ITGB2		KC	KC	Myeloid cell type	CellMarker2.0			GPC4	Macrophages M0	LM22
ITM2C		pDC	Dendritic cell	Myeloid cell type	CellMarker2.0, GepLiver			GPR1	T cells CD4 naive	LM22
JCHAIN		pDC	Dendritic cell	Myeloid cell type	CellMarker2.0, GepLiver			GPR1	Treg	LM22
LAMP3		Dendritic cell	Dendritic cell	Myeloid cell type	CellMarker2.0			GPR171	T cells CD8	LM22
LCN2	Specific marker	KC	KC	Myeloid cell type				GPR171	T cells CD4 memory resting	LM22
LGALS2		cDC	Dendritic cell	Myeloid cell type	CellMarker2.0			GPR171	T cells CD4 memory activated	LM22
LGMN		KC	KC	Myeloid cell type	CellMarker2.0, GepLiver, PMID: 31292543			GPR171	Treg	LM22
LGMN		Macrophage/TAM	Macrophage	Myeloid cell type	CellMarker2.0, GepLiver, PMID: 31292543			GPR171	T cells gamma delta	LM22
LILRA4	Specific marker	pDC	Dendritic cell	Myeloid cell type	CellMarker2.0, GepLiver			GPR171	NK cells activated	LM22
LILRB2	Specific marker	Monocyte/Non-classical Monocyte	Monocyte	Myeloid cell type	CellMarker2.0			GPR18	B cells naive	LM22
LILRB5	Specific marker	KC	KC	Myeloid cell type	PMID31292543			GPR18	B cells memory	LM22
LIPA	Specific marker	KC	KC	Myeloid cell type	CellMarker2.0			GPR18	T cells gamma delta	LM22
LST1		Monocyte/Non-classical Monocyte	Monocyte	Myeloid cell type	CellMarker2.0			GPR18	NK cells activated	LM22
LTF	Specific marker	Neutrophil	Granulocyte	Myeloid cell type	CellMarker2.0			GPR183	Eosinophils	LM22
LY75	Specific marker	cDC1	Dendritic cell	Myeloid cell type	CellMarker2.0			GPR19	T cells CD4 memory activated	LM22
LYPD2	Specific marker	Monocyte/Non-classical Monocyte	Monocyte	Myeloid cell type	CellMarker2.0			GPR19	T cells follicular helper	LM22
LYVE1	Specific marker	KC	KC	Myeloid cell type	CellMarker2.0, PMID: 31292543			GPR19	Treg	LM22
LYZ		Monocyte/Classical Monocyte	Monocyte	Myeloid cell type	CellMarker2.0, GepLiver			GPR25	Plasma cells	LM22
MAFB	Specific marker	KC	KC	Myeloid cell type	PMID31292543			GPR25	T cells CD4 memory resting	LM22
MARCO	Specific marker	KC/M2	KC	Myeloid cell type	PMID: 36103850, PMID: 31292543, CellMarker2.0, GepLiver			GPR65	Eosinophils	LM22
MMP9	Specific marker	Neutrophil	Granulocyte	Myeloid cell type	CellMarker2.0			GPR97	Eosinophils	LM22
MNDA		Granulocyte	Granulocyte	Myeloid cell type	Sctype			GPR97	Neutrophils	LM22
MPO	Specific marker	Neutrophil	Granulocyte	Myeloid cell type	CellMarker2.0			GRAP2	T cells CD8	LM22
MRC1	Specific marker	KC/M2	KC	Myeloid cell type	PMID: 36103850, PMID: 31292543, CellMarker2.0			GRAP2	T cells CD4 naive	LM22
MS4A2	Specific marker	Basophil	Granulocyte	Myeloid cell type	Sctype			GRAP2	T cells CD4 memory resting	LM22
MS4A3	Specific marker	Basophil	Granulocyte	Myeloid cell type	Sctype			GRAP2	NK cells activated	LM22
MS4A4A	Specific marker	KC/M2	KC	Myeloid cell type	CellMarker2.0			GSTT1	Macrophages M2	LM22
MS4A7		Macrophage	Macrophage	Myeloid cell type	CellMarker2.0			GUSBP11	B cells naive	LM22
MT1G		Macrophage	Macrophage	Myeloid cell type	CellMarker2.0			GUSBP11	B cells memory	LM22
MT2A		Macrophage	Macrophage	Myeloid cell type	CellMarker2.0			GUSBP11	Plasma cells	LM22
NAMPT	Specific marker	Neutrophil	Granulocyte	Myeloid cell type	CellMarker2.0			GYPE	T cells gamma delta	LM22
NDUFA2		Granulocyte	Granulocyte	Myeloid cell type	Sctype			GZMA	T cells CD8	LM22
NOS2	Specific marker	KC/M1	KC	Myeloid cell type	CellMarker2.0			GZMA	T cells CD4 memory resting	LM22
NRP1	Specific marker	pDC	Dendritic cell	Myeloid cell type	CellMarker2.0			GZMA	T cells gamma delta	LM22
NUPR1	Specific marker	Macrophage	Macrophage	Myeloid cell type	CellMarker2.0, GepLiver			GZMA	NK cells resting	LM22
PI3		Neutrophil	Granulocyte	Myeloid cell type	CellMarker2.0			GZMA	NK cells activated	LM22
PLD4		pDC	Dendritic cell	Myeloid cell type	CellMarker2.0			GZMB	T cells CD8	LM22
PPA1		cDC2	Dendritic cell	Myeloid cell type	CellMarker2.0			GZMB	T cells CD4 memory activated	LM22
PRDX1		Macrophage	Macrophage	Myeloid cell type	CellMarker2.0			GZMB	T cells gamma delta	LM22
PROK2		Neutrophil	Granulocyte	Myeloid cell type	CellMarker2.0			GZMB	NK cells resting	LM22
PRSS33		Eosinophil	Granulocyte	Myeloid cell type	Sctype			GZMB	NK cells activated	LM22
PRSS41		Eosinophil	Granulocyte	Myeloid cell type	Sctype			GZMB	Mast cells activated	LM22
PRTN3	Specific marker	Neutrophil	Granulocyte	Myeloid cell type	CellMarker2.0			GZMH	T cells CD8	LM22
PTGDS		pDC	Dendritic cell	Myeloid cell type	CellMarker2.0			GZMH	T cells gamma delta	LM22
PTGS2		Neutrophil	Granulocyte	Myeloid cell type	CellMarker2.0			GZMH	NK cells resting	LM22
PTGS2		KC/M1	KC	Myeloid cell type	CellMarker2.0			GZMH	NK cells activated	LM22
PTPRC	Pan leukocyte	cDC	Dendritic cell	Myeloid cell type	CellMarker2.0, PMID: 31292543			GZMK	T cells CD8	LM22
PTPRC	Pan leukocyte	pDC	Dendritic cell	Myeloid cell type	CellMarker2.0, PMID: 31292543			GZMK	T cells CD4 memory resting	LM22
PTPRC	Pan leukocyte	Neutrophil	Granulocyte	Myeloid cell type	CellMarker2.0, PMID: 31292543			GZMK	T cells gamma delta	LM22
PTPRC	Pan leukocyte	KC	KC	Myeloid cell type	CellMarker2.0, PMID: 31292543			GZMK	NK cells resting	LM22
PTPRC	Pan leukocyte	Macrophage	Macrophage	Myeloid cell type	CellMarker2.0, PMID: 31292543			GZMM	T cells CD8	LM22
PTPRC	Pan leukocyte	Monocyte	Monocyte	Myeloid cell type	CellMarker2.0, PMID: 31292543			GZMM	T cells CD4 naive	LM22
PTTG1		cDC1	Dendritic cell	Myeloid cell type	CellMarker2.0			GZMM	T cells CD4 memory resting	LM22
RBP4		Macrophage	Macrophage	Myeloid cell type	CellMarker2.0			GZMM	T cells follicular helper	LM22
RNASE1		Macrophage/TAM	Macrophage	Myeloid cell type	CellMarker2.0			GZMM	Treg	LM22
S100A12	Specific marker	Monocyte/Classical Monocyte	Monocyte	Myeloid cell type	CellMarker2.0, GepLiver			GZMM	T cells gamma delta	LM22
S100A4		Monocyte/Non-classical Monocyte	Monocyte	Myeloid cell type	CellMarker2.0			GZMM	NK cells resting	LM22
S100A6		MDSC	MDSC	Myeloid cell type	CellMarker2.0			GZMM	NK cells activated	LM22
S100A8		Neutrophil	Granulocyte	Myeloid cell type	CellMarker2.0, GepLiver			HAL	Neutrophils	LM22
S100A8		Monocyte/Classical Monocyte	Monocyte	Myeloid cell type	CellMarker2.0, GepLiver			HCK	Monocytes	LM22
S100A9		Neutrophil	Granulocyte	Myeloid cell type	CellMarker2.0,Sctype, GepLiver			HDC	Mast cells resting	LM22
S100A9		MDSC	MDSC	Myeloid cell type	CellMarker2.0,Sctype, GepLiver			HDC	Mast cells activated	LM22
S100A9		Monocyte/Classical Monocyte	Monocyte	Myeloid cell type	CellMarker2.0,Sctype, GepLiver			HESX1	Macrophages M1	LM22
SDC3		KC	KC	Myeloid cell type	CellMarker2.0			HESX1	Dendritic cells activated	LM22
SELENOP		Macrophage	Macrophage	Myeloid cell type	CellMarker2.0			HHEX	B cells naive	LM22
SEMG1		Eosinophil	Granulocyte	Myeloid cell type	Sctype			HHEX	B cells memory	LM22
SEPP1		Macrophage/TAM	Macrophage	Myeloid cell type	CellMarker2.0			HIC1	Treg	LM22
SERPINB2		Monocyte/Classical Monocyte	Monocyte	Myeloid cell type	CellMarker2.0			HIST1H2AE	Plasma cells	LM22
SIGLEC1		Macrophage	Macrophage	Myeloid cell type	CellMarker2.0			HIST1H2BG	Plasma cells	LM22
SIGLEC8		Granulocyte	Granulocyte	Myeloid cell type	Sctype			HK3	Monocytes	LM22
SIRPA	Specific marker	cDC	Dendritic cell	Myeloid cell type	CellMarker2.0			HK3	Macrophages M0	LM22
SLC25A37		Neutrophil	Granulocyte	Myeloid cell type	CellMarker2.0			HLA-DOB	B cells naive	LM22
SLC40A1	Specific marker	KC	KC	Myeloid cell type	PMID: 36103850, CellMarker2.0, GepLiver			HLA-DOB	B cells memory	LM22
SNX3		cDC	Dendritic cell	Myeloid cell type	CellMarker2.0			HLA-DOB	Plasma cells	LM22
SOD2		Neutrophil	Granulocyte	Myeloid cell type	CellMarker2.0			HLA-DQA1	Dendritic cells resting	LM22
SPIB		pDC	Dendritic cell	Myeloid cell type	CellMarker2.0			HMGB3P30	Treg	LM22
SPP1	Specific marker	Macrophage	Macrophage	Myeloid cell type	CellMarker2.0, GepLiver			HNMT	Monocytes	LM22
STXBP2		Monocyte/Non-classical Monocyte	Monocyte	Myeloid cell type	CellMarker2.0			HOXA1	Mast cells activated	LM22
TCF4		pDC	Dendritic cell	Myeloid cell type	CellMarker2.0			HPGDS	Mast cells resting	LM22
TCN1		Basophil	Granulocyte	Myeloid cell type	Sctype			HPGDS	Mast cells activated	LM22
TGM3		Neutrophil	Granulocyte	Myeloid cell type	CellMarker2.0			HPSE	Monocytes	LM22
THBD	Specific marker	cDC1	Dendritic cell	Myeloid cell type	CellMarker2.0			HRH1	Macrophages M2	LM22
THBS1	Specific marker	Monocyte/Classical Monocyte	Monocyte	Myeloid cell type	CellMarker2.0			HSPA6	Neutrophils	LM22
THBS4		Eosinophil	Granulocyte	Myeloid cell type	Sctype			HTR2B	Macrophages M2	LM22
TIMD4	Specific marker	KC	KC	Myeloid cell type	CellMarker2.0			HTR2B	Dendritic cells activated	LM22
TLR4	Specific marker	KC	KC	Myeloid cell type	PMID: 36103850			ICA1	T cells follicular helper	LM22
TNFSF10		KC	KC	Myeloid cell type				ICOS	T cells CD8	LM22
TPSAB1		Basophil	Granulocyte	Myeloid cell type	CellMarker2.0			ICOS	T cells CD4 naive	LM22
TPSAB1		Mast cell	Mast cell	Myeloid cell type	CellMarker2.0			ICOS	T cells CD4 memory resting	LM22
TREM2	Specific marker	Macrophage	Macrophage	Myeloid cell type	CellMarker2.0			ICOS	T cells CD4 memory activated	LM22
TTR		Macrophage	Macrophage	Myeloid cell type	CellMarker2.0			ICOS	T cells follicular helper	LM22
VCAM1	Specific marker	KC	KC	Myeloid cell type	CellMarker2.0, GepLiver			ICOS	Treg	LM22
VCAN		MDSC	MDSC	Myeloid cell type	CellMarker2.0, GepLiver, PMID: 31292543			IDO1	Macrophages M1	LM22
VCAN		Monocyte/Classical Monocyte	Monocyte	Myeloid cell type	CellMarker2.0, GepLiver, PMID: 31292543			IDO1	Dendritic cells activated	LM22
VSIG4	Specific marker	KC/M2	KC	Myeloid cell type	CellMarker2.0, PMID: 31292543, PMID: 36103850			IFI44L	Macrophages M1	LM22
WDFY4		cDC	Dendritic cell	Myeloid cell type	CellMarker2.0			IFI44L	Dendritic cells activated	LM22
WFDC21P		Dendritic cell	Dendritic cell	Myeloid cell type	CellMarker2.0			IFNA10	B cells memory	LM22
ZFAND2A		Monocyte/Non-classical Monocyte	Monocyte	Myeloid cell type	CellMarker2.0			IFNG	T cells CD4 memory activated	LM22
ABCB5		Hepatic progenitor/stem cell	Hepatic progenitor/stem cell	Non-immune cell type	CellMarker2.0			IFNG	NK cells activated	LM22
ACTA2	Specific marker	Hepatic stellate cell/myofibroblast	Hepatic stellate cell/myofibroblast	Non-immune cell type	CellMarker2.0, PMID: 31292543			IGHD	B cells naive	LM22
ADAM17		Hepatic progenitor/stem cell	Hepatic progenitor/stem cell	Non-immune cell type	CellMarker2.0			IGHD	B cells memory	LM22
ADAMTS1		Hepatic stellate cell	Hepatic stellate cell	Non-immune cell type	CellMarker2.0			IGHD	Plasma cells	LM22
ADAMTSL2		Hepatic stellate cell	Hepatic stellate cell	Non-immune cell type	CellMarker2.0			IGHE	Plasma cells	LM22
AFP		Hepatic progenitor/stem cell	Hepatic progenitor/stem cell	Non-immune cell type	CellMarker2.0			IGHM	B cells naive	LM22
AFP		Hepatocyte	Hepatocyte	Non-immune cell type	CellMarker2.0			IGHM	B cells memory	LM22
AHSP		Erythroid	Erythroid	Non-immune cell type	CellMarker2.0			IGHM	Plasma cells	LM22
ALB	Specific marker	Hepatocyte	Hepatocyte	Non-immune cell type	CellMarker2.0, PMID: 31292543			IGKC	B cells naive	LM22
ALCAM		Mesenchymal cell	Mesenchymal cell	Non-immune cell type	CellMarker2.0			IGKC	B cells memory	LM22
ALDH1A1		Hepatic progenitor/stem cell	Hepatic progenitor/stem cell	Non-immune cell type	CellMarker2.0			IGKC	Plasma cells	LM22
ANPEP		Hepatic progenitor/stem cell	Hepatic progenitor/stem cell	Non-immune cell type	Sctype			IGKC	T cells CD8	LM22
APOA2		Hepatocyte	Hepatocyte	Non-immune cell type	CellMarker2.0			IGLL3P	B cells naive	LM22
APOB		Hepatic progenitor/stem cell	Hepatic progenitor/stem cell	Non-immune cell type	PMID: 31292543			IGLL3P	B cells memory	LM22
APOB		Hepatocyte	Hepatocyte	Non-immune cell type	PMID: 31292543			IGLL3P	Plasma cells	LM22
APOE		Hepatocyte	Hepatocyte	Non-immune cell type	CellMarker2.0, GepLiver, PMID: 31292543			IGSF6	Monocytes	LM22
AQP1		LSEC	Endothelial cell	Non-immune cell type	PMID: 31292543			IGSF6	Macrophages M0	LM22
AQP1		MaVEC	Endothelial cell	Non-immune cell type	PMID: 31292543			IGSF6	Dendritic cells resting	LM22
ASGR1	Specific marker	Hepatocyte	Hepatocyte	Non-immune cell type	PMID31292543			IGSF6	Neutrophils	LM22
ASS1	Specific marker	Hepatocyte	Hepatocyte	Non-immune cell type	PMID31292543			IL12B	Dendritic cells activated	LM22
ATP1A1		EPCAM+cell	EPCAM+cell	Non-immune cell type	PMID: 31292543			IL12RB2	T cells CD4 memory activated	LM22
ATP1B1		EPCAM+cell	EPCAM+cell	Non-immune cell type	PMID: 31292543			IL12RB2	NK cells resting	LM22
BAP1		Epithelial cell	Epithelial cell	Non-immune cell type	CellMarker2.0			IL12RB2	NK cells activated	LM22
BEX1		Hepatic progenitor/stem cell	Hepatic progenitor/stem cell	Non-immune cell type	CellMarker2.0			IL17A	T cells CD4 memory activated	LM22
BIRC5		Hepatic progenitor/stem cell	Hepatic progenitor/stem cell	Non-immune cell type	CellMarker2.0			IL18R1	NK cells resting	LM22
CAVIN2		Platelet	Platelet	Non-immune cell type	CellMarker2.0			IL18R1	NK cells activated	LM22
CD200		Epithelial cell	Epithelial cell	Non-immune cell type	CellMarker2.0			IL18R1	Mast cells resting	LM22
CD24	Specific marker	Hepatic progenitor/stem cell	Hepatic progenitor/stem cell	Non-immune cell type	Sctype, PMID: 31292543			IL18R1	Mast cells activated	LM22
CD34	Specific marker	LSEC	Endothelial cell	Non-immune cell type	CellMarker2.0, PMID: 31292543			IL18R1	Eosinophils	LM22
CD44		Hepatic progenitor/stem cell	Hepatic progenitor/stem cell	Non-immune cell type	Sctype			IL18RAP	T cells gamma delta	LM22
CD44		Mesenchymal cell	Mesenchymal cell	Non-immune cell type	Sctype			IL18RAP	NK cells resting	LM22
CDCP1		Hepatic progenitor/stem cell	Hepatic progenitor/stem cell	Non-immune cell type	CellMarker2.0			IL18RAP	NK cells activated	LM22
CDH1		Epithelial cell	Epithelial cell	Non-immune cell type	CellMarker2.0			IL18RAP	Eosinophils	LM22
CDH2		Epithelial cell	Epithelial cell	Non-immune cell type	CellMarker2.0			IL18RAP	Neutrophils	LM22
CDH2		Mesenchymal cell	Mesenchymal cell	Non-immune cell type	CellMarker2.0			IL1A	Mast cells activated	LM22
CFTR	Specific marker	Cholangiocyte	Cholangiocyte	Non-immune cell type	PMID: 31292543			IL1B	Mast cells activated	LM22
CHEK1		Hepatic progenitor/stem cell	Hepatic progenitor/stem cell	Non-immune cell type	CellMarker2.0			IL1RL1	Mast cells activated	LM22
CHKA		Epithelial cell	Epithelial cell	Non-immune cell type	CellMarker2.0			IL1RL1	Eosinophils	LM22
CHST4		EPCAM+cell	EPCAM+cell	Non-immune cell type	PMID: 31292543			IL21	T cells follicular helper	LM22
CITED4		EPCAM+cell	EPCAM+cell	Non-immune cell type	PMID: 31292543			IL26	T cells CD4 memory activated	LM22
CLEC1B	Specific marker	LSEC	Endothelial cell	Non-immune cell type	CellMarker2.0			IL2RA	T cells CD4 memory activated	LM22
CLEC4G	Specific marker	LSEC	Endothelial cell	Non-immune cell type	CellMarker2.0, PMID: 31292543			IL2RA	Treg	LM22
CLEC4M	Specific marker	LSEC	Endothelial cell	Non-immune cell type	CellMarker2.0, PMID: 31292543			IL2RA	Macrophages M1	LM22
CLU		Platelet	Platelet	Non-immune cell type	CellMarker2.0			IL2RA	Dendritic cells activated	LM22
COL1A1	Specific marker	Myofibroblast	Myofibroblast	Non-immune cell type	CellMarker2.0			IL2RB	Treg	LM22
COL1A2	Specific marker	Myofibroblast	Myofibroblast	Non-immune cell type	CellMarker2.0			IL2RB	T cells gamma delta	LM22
COL3A1	Specific marker	Hepatic stellate cell/myofibroblast	Hepatic stellate cell/myofibroblast	Non-immune cell type	CellMarker2.0			IL2RB	NK cells resting	LM22
COLEC10	Specific marker	Hepatic stellate cell	Hepatic stellate cell	Non-immune cell type	CellMarker2.0			IL2RB	NK cells activated	LM22
CPED1		Epithelial cell	Epithelial cell	Non-immune cell type	CellMarker2.0			IL3	T cells CD4 memory activated	LM22
CRHBP		LSEC	Endothelial cell	Non-immune cell type	CellMarker2.0			IL3	Mast cells activated	LM22
CTNNB1	Specific marker	Hepatic progenitor/stem cell	Hepatic progenitor/stem cell	Non-immune cell type	CellMarker2.0			IL4	T cells CD4 memory activated	LM22
CXCR4		Hepatic progenitor/stem cell	Hepatic progenitor/stem cell	Non-immune cell type	CellMarker2.0			IL4R	B cells naive	LM22
CYP2E1	Specific marker	Hepatocyte	Hepatocyte	Non-immune cell type	PMID31292543			IL5	Mast cells activated	LM22
CYP3A4	Specific marker	Hepatocyte	Hepatocyte	Non-immune cell type	PMID31292543			IL5RA	Eosinophils	LM22
CYP3A5		EPCAM+cell	EPCAM+cell	Non-immune cell type	PMID: 31292543			IL7	B cells memory	LM22
CYR61		EPCAM+cell	EPCAM+cell	Non-immune cell type	PMID: 31292543			IL7R	T cells CD8	LM22
DCLK1		Hepatic progenitor/stem cell	Hepatic progenitor/stem cell	Non-immune cell type	CellMarker2.0			IL7R	T cells CD4 naive	LM22
DCN		Extracellular matrix fibroblast	Extracellular matrix fibroblast	Non-immune cell type	CellMarker2.0			IL7R	T cells CD4 memory resting	LM22
DLK1		Endothelial cell	Endothelial cell	Non-immune cell type	CellMarker2.0			IL9	T cells CD4 memory activated	LM22
DLK1		Hepatic progenitor/stem cell	Hepatic progenitor/stem cell	Non-immune cell type	CellMarker2.0			IRF8	B cells naive	LM22
DLK1		Mesenchymal cell	Mesenchymal cell	Non-immune cell type	CellMarker2.0			IRF8	B cells memory	LM22
DNASE1L3		LSEC	Endothelial cell	Non-immune cell type	CellMarker2.0			ITK	T cells CD8	LM22
EGF		Hepatic progenitor/stem cell	Hepatic progenitor/stem cell	Non-immune cell type	CellMarker2.0			ITK	T cells CD4 naive	LM22
EHD4		Epithelial cell	Epithelial cell	Non-immune cell type	CellMarker2.0			ITK	T cells CD4 memory resting	LM22
ELF3	Specific marker	Cholangiocyte	Cholangiocyte	Non-immune cell type	CellMarker2.0, PMID: 31292543			ITK	T cells follicular helper	LM22
ENG		Endothelial cell	Endothelial cell	Non-immune cell type	CellMarker2.0			ITK	Treg	LM22
EPAS1		Hepatic stellate cell	Hepatic stellate cell	Non-immune cell type	CellMarker2.0			KCNA3	Plasma cells	LM22
EPCAM		EPCAM+cell	EPCAM+cell	Non-immune cell type	CellMarker2.0, PMID: 31292543			KCNG2	Plasma cells	LM22
EPCAM		Hepatic progenitor/stem cell	Hepatic progenitor/stem cell	Non-immune cell type	CellMarker2.0, PMID: 31292543			KIAA0226L	B cells naive	LM22
ERRFI1		EPCAM+cell	EPCAM+cell	Non-immune cell type	PMID: 31292543			KIAA0226L	B cells memory	LM22
FAP	Specific marker	Hepatic stellate cell	Hepatic stellate cell	Non-immune cell type	CellMarker2.0			KIAA0754	Macrophages M1	LM22
FCN2		LSEC	Endothelial cell	Non-immune cell type	CellMarker2.0			KIR2DL1	NK cells resting	LM22
FCN3		LSEC	Endothelial cell	Non-immune cell type	CellMarker2.0			KIR2DL1	NK cells activated	LM22
FGB		Hepatocyte	Hepatocyte	Non-immune cell type	CellMarker2.0			KIR2DL4	NK cells activated	LM22
FGFR2		EPCAM+cell	EPCAM+cell	Non-immune cell type	PMID: 31292543			KIR2DS4	NK cells activated	LM22
FGFR3		EPCAM+cell	EPCAM+cell	Non-immune cell type	PMID: 31292543			KIR3DL2	NK cells resting	LM22
FLT1	Specific marker	LSEC	Endothelial cell	Non-immune cell type	PMID31292543			KIR3DL2	NK cells activated	LM22
FOXF1		Hepatic stellate cell	Hepatic stellate cell	Non-immune cell type	CellMarker2.0			KIRREL	Treg	LM22
FRZB		Hepatic stellate cell	Hepatic stellate cell	Non-immune cell type	CellMarker2.0			KLRB1	T cells CD8	LM22
FXYD2		Cholangiocyte	Cholangiocyte	Non-immune cell type	CellMarker2.0			KLRB1	T cells CD4 memory resting	LM22
GC		EPCAM+cell	EPCAM+cell	Non-immune cell type	PMID: 31292543			KLRB1	T cells follicular helper	LM22
GEM		Hepatic stellate cell	Hepatic stellate cell	Non-immune cell type	CellMarker2.0			KLRB1	T cells gamma delta	LM22
GFAP	Specific marker	Hepatic stellate cell	Hepatic stellate cell	Non-immune cell type	CellMarker2.0			KLRB1	NK cells resting	LM22
GNG11		Endothelial cell	Endothelial cell	Non-immune cell type	CellMarker2.0			KLRB1	NK cells activated	LM22
GP1BA		Platelet	Platelet	Non-immune cell type	CellMarker2.0			KLRC3	T cells CD8	LM22
GP9		Platelet	Platelet	Non-immune cell type	CellMarker2.0			KLRC3	NK cells resting	LM22
GPC3		Hepatic progenitor/stem cell	Hepatic progenitor/stem cell	Non-immune cell type	CellMarker2.0			KLRC3	NK cells activated	LM22
GPC3		Hepatocyte	Hepatocyte	Non-immune cell type	CellMarker2.0			KLRC4	T cells CD8	LM22
GSTP1		Hepatic progenitor/stem cell	Hepatic progenitor/stem cell	Non-immune cell type	CellMarker2.0			KLRC4	NK cells resting	LM22
GYPA		Erythroid	Erythroid	Non-immune cell type	CellMarker2.0			KLRD1	T cells CD8	LM22
H19		Hepatic progenitor/stem cell	Hepatic progenitor/stem cell	Non-immune cell type	CellMarker2.0			KLRD1	T cells gamma delta	LM22
HAPLN1		Hepatic progenitor/stem cell	Hepatic progenitor/stem cell	Non-immune cell type	CellMarker2.0			KLRD1	NK cells resting	LM22
HBA1	Specific marker	Erythroid	Erythroid	Non-immune cell type	CellMarker2.0			KLRD1	NK cells activated	LM22
HBA2	Specific marker	Erythroid	Erythroid	Non-immune cell type	CellMarker2.0			KLRF1	T cells CD8	LM22
HBB	Specific marker	Erythroid	Erythroid	Non-immune cell type	CellMarker2.0			KLRF1	NK cells resting	LM22
HBE1	Specific marker	Erythroid	Erythroid	Non-immune cell type	CellMarker2.0			KLRF1	NK cells activated	LM22
HBG1	Specific marker	Erythroid	Erythroid	Non-immune cell type	CellMarker2.0			KLRG1	T cells gamma delta	LM22
HBG2	Specific marker	Erythroid	Erythroid	Non-immune cell type	CellMarker2.0			KLRK1	T cells CD8	LM22
HBZ	Specific marker	Erythroid	Erythroid	Non-immune cell type	CellMarker2.0			KLRK1	T cells gamma delta	LM22
HES1		Endothelial cell	Endothelial cell	Non-immune cell type	CellMarker2.0, PMID: 31292543			KLRK1	NK cells resting	LM22
HES1		EPCAM+cell	EPCAM+cell	Non-immune cell type	CellMarker2.0, PMID: 31292543			KLRK1	NK cells activated	LM22
HES1		Hepatic progenitor/stem cell	Hepatic progenitor/stem cell	Non-immune cell type	CellMarker2.0, PMID: 31292543			KRT18P50	T cells gamma delta	LM22
HGF		Fibroblast	Fibroblast	Non-immune cell type	CellMarker2.0			KYNU	Macrophages M1	LM22
HGF		Hepatic progenitor/stem cell	Hepatic progenitor/stem cell	Non-immune cell type	CellMarker2.0			KYNU	Dendritic cells activated	LM22
HLX	Specific marker	Hepatic stellate cell	Hepatic stellate cell	Non-immune cell type	CellMarker2.0			LAG3	T cells CD8	LM22
HNF1B		Cholangiocyte	Cholangiocyte	Non-immune cell type	CellMarker2.0			LAG3	T cells CD4 memory activated	LM22
HNF1B		Hepatic progenitor/stem cell	Hepatic progenitor/stem cell	Non-immune cell type	CellMarker2.0			LAG3	T cells follicular helper	LM22
HNF4A	Specific marker	Hepatic progenitor/stem cell	Hepatic progenitor/stem cell	Non-immune cell type	PMID: 31292543			LAG3	T cells gamma delta	LM22
HP	Specific marker	Hepatocyte	Hepatocyte	Non-immune cell type	PMID31292543			LAG3	Macrophages M1	LM22
ICAM1	Specific marker	Hepatocyte	Hepatocyte	Non-immune cell type	CellMarker2.0			LAIR2	Treg	LM22
IGF2		Hepatic progenitor/stem cell	Hepatic progenitor/stem cell	Non-immune cell type	CellMarker2.0			LAMP3	Macrophages M1	LM22
IGFBP5		LSEC	Endothelial cell	Non-immune cell type	CellMarker2.0, PMID: 31292543			LAMP3	Dendritic cells activated	LM22
IGFBP5		MaVEC	Endothelial cell	Non-immune cell type	CellMarker2.0, PMID: 31292543			LAT	T cells CD4 naive	LM22
IGFBP5		Hepatic progenitor/stem cell	Hepatic progenitor/stem cell	Non-immune cell type	CellMarker2.0, PMID: 31292543			LAT	T cells follicular helper	LM22
IGFBP7		Endothelial cell	Endothelial cell	Non-immune cell type	CellMarker2.0			LAT	T cells gamma delta	LM22
IGFBP7		Fibroblast	Fibroblast	Non-immune cell type	CellMarker2.0			LCK	T cells CD8	LM22
IHH	Specific marker	Hepatic progenitor/stem cell	Hepatic progenitor/stem cell	Non-immune cell type	CellMarker2.0			LCK	T cells CD4 naive	LM22
ILK		Mesenchymal cell	Mesenchymal cell	Non-immune cell type	CellMarker2.0			LCK	T cells CD4 memory resting	LM22
IRF2BP2		EPCAM+cell	EPCAM+cell	Non-immune cell type	PMID: 31292543			LCK	T cells CD4 memory activated	LM22
ITGA2B	Specific marker	Platelet	Platelet	Non-immune cell type	CellMarker2.0			LCK	T cells follicular helper	LM22
ITGA6		Hepatic progenitor/stem cell	Hepatic progenitor/stem cell	Non-immune cell type	CellMarker2.0			LCK	Treg	LM22
ITGB3	Specific marker	Platelet	Platelet	Non-immune cell type	CellMarker2.0			LCK	T cells gamma delta	LM22
ITIH2		EPCAM+cell	EPCAM+cell	Non-immune cell type	PMID: 31292543			LCK	NK cells resting	LM22
JAG1		Hepatic progenitor/stem cell	Hepatic progenitor/stem cell	Non-immune cell type	CellMarker2.0			LCK	NK cells activated	LM22
KIT		Hepatic progenitor/stem cell	Hepatic progenitor/stem cell	Non-immune cell type	Sctype			LEF1	T cells CD8	LM22
KLF8	Specific marker	Hepatic progenitor/stem cell	Hepatic progenitor/stem cell	Non-immune cell type	CellMarker2.0			LEF1	T cells CD4 naive	LM22
KLF9	Specific marker	Hepatic progenitor/stem cell	Hepatic progenitor/stem cell	Non-immune cell type	PMID31292543			LEF1	T cells CD4 memory resting	LM22
KRT126P		Epithelial cell	Epithelial cell	Non-immune cell type	CellMarker2.0			LEF1	T cells follicular helper	LM22
KRT18	Specific marker	Hepatocyte	Hepatocyte	Non-immune cell type	CellMarker2.0, PMID: 31292543			LHCGR	T cells gamma delta	LM22
KRT19	Specific marker	Cholangiocyte	Cholangiocyte	Non-immune cell type	CellMarker2.0, PMID: 31292543			LILRA2	Monocytes	LM22
KRT7	Specific marker	Cholangiocyte	Cholangiocyte	Non-immune cell type	CellMarker2.0			LILRA2	Neutrophils	LM22
KRT8	Specific marker	Hepatocyte	Hepatocyte	Non-immune cell type	CellMarker2.0			LILRA3	Monocytes	LM22
KRT9	Specific marker	Cholangiocyte	Cholangiocyte	Non-immune cell type	PMID31292543			LILRA3	Macrophages M1	LM22
LFNG		Hepatic progenitor/stem cell	Hepatic progenitor/stem cell	Non-immune cell type	CellMarker2.0			LILRA4	Treg	LM22
LGR5	Specific marker	Hepatocyte	Hepatocyte	Non-immune cell type	CellMarker2.0			LILRB2	Monocytes	LM22
LHX2		Hepatic stellate cell	Hepatic stellate cell	Non-immune cell type	CellMarker2.0			LILRB2	Macrophages M1	LM22
LIN28A		Hepatic progenitor/stem cell	Hepatic progenitor/stem cell	Non-immune cell type	CellMarker2.0			LILRB2	Neutrophils	LM22
LRAT	Specific marker	Hepatic stellate cell	Hepatic stellate cell	Non-immune cell type	CellMarker2.0			LIME1	Plasma cells	LM22
LUM	Specific marker	Hepatic stellate cell	Hepatic stellate cell	Non-immune cell type	CellMarker2.0			LIME1	T cells CD8	LM22
MMP7		Cholangiocyte	Cholangiocyte	Non-immune cell type	PMID: 31292543			LIME1	T cells CD4 naive	LM22
MMP7		Hepatic progenitor/stem cell	Hepatic progenitor/stem cell	Non-immune cell type	PMID: 31292543			LIME1	T cells CD4 memory resting	LM22
MPL	Specific marker	Platelet	Platelet	Non-immune cell type	CellMarker2.0			LINC00597	Mast cells activated	LM22
MSI1		Hepatic progenitor/stem cell	Hepatic progenitor/stem cell	Non-immune cell type	CellMarker2.0			LINC00921	B cells naive	LM22
MSLN		Mesothelial cell	Mesothelial cell	Non-immune cell type	CellMarker2.0			LOC100130100	Plasma cells	LM22
MSLN		Portal fibroblast	Portal fibroblast	Non-immune cell type	CellMarker2.0			LOC126987	Treg	LM22
MUC1		Epithelial cell	Epithelial cell	Non-immune cell type	CellMarker2.0			LRMP	Eosinophils	LM22
MUC5AC		Epithelial cell	Epithelial cell	Non-immune cell type	CellMarker2.0			LST1	Monocytes	LM22
MUC6		EPCAM+cell	EPCAM+cell	Non-immune cell type	CellMarker2.0, PMID: 31292543			LST1	Neutrophils	LM22
MUC6		Epithelial cell	Epithelial cell	Non-immune cell type	CellMarker2.0, PMID: 31292543			LTA	T cells CD4 memory activated	LM22
MYO10		EPCAM+cell	EPCAM+cell	Non-immune cell type	PMID: 31292543			LTA	T cells follicular helper	LM22
MYO18A		Hepatic stellate cell	Hepatic stellate cell	Non-immune cell type	CellMarker2.0			LTA	NK cells activated	LM22
NANOG	Specific marker	Hepatic progenitor/stem cell	Hepatic progenitor/stem cell	Non-immune cell type	CellMarker2.0			LTB	B cells naive	LM22
NES		Hepatic progenitor/stem cell	Hepatic progenitor/stem cell	Non-immune cell type	CellMarker2.0			LTB	B cells memory	LM22
NGFR		Hepatic stellate cell	Hepatic stellate cell	Non-immune cell type	CellMarker2.0			LTB	T cells CD8	LM22
NOTCH3	Specific marker	Hepatic progenitor/stem cell	Hepatic progenitor/stem cell	Non-immune cell type	CellMarker2.0			LTB	T cells CD4 naive	LM22
NT5E		Mesenchymal stem cell	Mesenchymal stem cell	Non-immune cell type	CellMarker2.0			LTB	T cells CD4 memory resting	LM22
OIT3		LSEC	Endothelial cell	Non-immune cell type	CellMarker2.0			LTB	Treg	LM22
ONECUT1	Specific marker	Hepatic progenitor/stem cell	Hepatic progenitor/stem cell	Non-immune cell type	CellMarker2.0			LTB	NK cells activated	LM22
PAH		EPCAM+cell	EPCAM+cell	Non-immune cell type	PMID: 31292543			LTC4S	Mast cells resting	LM22
PCDH17		Epithelial cell	Epithelial cell	Non-immune cell type	CellMarker2.0			LY86	B cells naive	LM22
PCK1		Hepatocyte	Hepatocyte	Non-immune cell type	PMID: 31292543			LY86	B cells memory	LM22
PDGFRA	Specific marker	Hepatic stellate cell	Hepatic stellate cell	Non-immune cell type	CellMarker2.0			LY9	T cells CD8	LM22
PDGFRB	Specific marker	Hepatic stellate cell	Hepatic stellate cell	Non-immune cell type	CellMarker2.0			LY9	T cells CD4 naive	LM22
PDPN		Endothelial cell	Endothelial cell	Non-immune cell type	CellMarker2.0			LY9	T cells CD4 memory resting	LM22
PECAM1	Specific marker	LSEC	Endothelial cell	Non-immune cell type	CellMarker2.0, PMID: 31292543			LY9	T cells gamma delta	LM22
PF4	Specific marker	Platelet	Platelet	Non-immune cell type	CellMarker2.0			MAGEA11	T cells gamma delta	LM22
PLK1		Hepatic progenitor/stem cell	Hepatic progenitor/stem cell	Non-immune cell type	CellMarker2.0			MAK	Eosinophils	LM22
POSTN		Extracellular matrix fibroblast	Extracellular matrix fibroblast	Non-immune cell type	CellMarker2.0			MAK	Neutrophils	LM22
POU5F1		Hepatic progenitor/stem cell	Hepatic progenitor/stem cell	Non-immune cell type	CellMarker2.0			MAN1A1	Plasma cells	LM22
PPBP		Platelet	Platelet	Non-immune cell type	CellMarker2.0			MANEA	Plasma cells	LM22
PRDX2		Erythroid	Erythroid	Non-immune cell type	CellMarker2.0			MAP3K13	Dendritic cells activated	LM22
PROM1	Specific marker	Hepatocyte	Hepatocyte	Non-immune cell type	CellMarker2.0, PMID: 31292543			MAP4K1	T cells CD8	LM22
PROX1		Endothelial cell	Endothelial cell	Non-immune cell type	CellMarker2.0, PMID: 31292543			MAP4K1	T cells CD4 naive	LM22
PROX1		EPCAM+cell	EPCAM+cell	Non-immune cell type	CellMarker2.0, PMID: 31292543			MAP4K1	T cells follicular helper	LM22
PROX1		Hepatic progenitor/stem cell	Hepatic progenitor/stem cell	Non-immune cell type	CellMarker2.0, PMID: 31292543			MAP4K1	Treg	LM22
PTPRC	Pan leukocyte	Endothelial cell	Endothelial cell	Non-immune cell type	CellMarker2.0, PMID: 31292543			MAP4K1	T cells gamma delta	LM22
PTPRC	Pan leukocyte	Hepatic progenitor/stem cell	Hepatic progenitor/stem cell	Non-immune cell type	CellMarker2.0, PMID: 31292543			MAP4K2	T cells CD4 naive	LM22
PTPRC	Pan leukocyte	Mesenchymal cell	Mesenchymal cell	Non-immune cell type	CellMarker2.0, PMID: 31292543			MAP9	T cells CD8	LM22
PYGB		Hepatic progenitor/stem cell	Hepatic progenitor/stem cell	Non-immune cell type	CellMarker2.0			MAP9	T cells CD4 naive	LM22
RBP1	Specific marker	Myofibroblast	Myofibroblast	Non-immune cell type	CellMarker2.0			MAP9	T cells follicular helper	LM22
RGS5		Fibroblast	Fibroblast	Non-immune cell type	CellMarker2.0			MARCH3	Mast cells activated	LM22
RPLP0		EPCAM+cell	EPCAM+cell	Non-immune cell type	PMID: 31292543			MARCO	Macrophages M0	LM22
S100P		Epithelial cell	Epithelial cell	Non-immune cell type	CellMarker2.0			MAST1	Plasma cells	LM22
SERPINA1		Hepatocyte	Hepatocyte	Non-immune cell type	CellMarker2.0			MBL2	B cells memory	LM22
SERPINA5		EPCAM+cell	EPCAM+cell	Non-immune cell type	PMID: 31292543			MBL2	Treg	LM22
SFRP5		EPCAM+cell	EPCAM+cell	Non-immune cell type	PMID: 31292543			MEFV	Monocytes	LM22
SH3YL1		EPCAM+cell	EPCAM+cell	Non-immune cell type	PMID: 31292543			MEFV	Neutrophils	LM22
SLC17A4		EPCAM+cell	EPCAM+cell	Non-immune cell type	PMID: 31292543			MEP1A	B cells naive	LM22
SMAD4		Epithelial cell	Epithelial cell	Non-immune cell type	CellMarker2.0			MGAM	NK cells resting	LM22
SNAI1		Mesenchymal cell	Mesenchymal cell	Non-immune cell type	CellMarker2.0			MGAM	Eosinophils	LM22
SNAI3		Mesenchymal cell	Mesenchymal cell	Non-immune cell type	CellMarker2.0			MGAM	Neutrophils	LM22
SOX17	Specific marker	Hepatic progenitor/stem cell	Hepatic progenitor/stem cell	Non-immune cell type	CellMarker2.0			MICAL3	B cells naive	LM22
SOX2	Specific marker	Hepatic progenitor/stem cell	Hepatic progenitor/stem cell	Non-immune cell type	CellMarker2.0			MMP12	Dendritic cells resting	LM22
SOX9	Specific marker	Cholangiocyte	Cholangiocyte	Non-immune cell type	CellMarker2.0, PMID: 31292543			MMP12	Dendritic cells activated	LM22
STAB1	Specific marker	LSEC	Endothelial cell	Non-immune cell type	CellMarker2.0			MMP25	Neutrophils	LM22
STAB2	Specific marker	LSEC	Endothelial cell	Non-immune cell type	CellMarker2.0			MMP9	Macrophages M0	LM22
STRO-1		Mesenchymal stem cell	Mesenchymal stem cell	Non-immune cell type	CellMarker2.0			MNDA	Monocytes	LM22
SYP		Hepatic stellate cell	Hepatic stellate cell	Non-immune cell type	CellMarker2.0			MNDA	Neutrophils	LM22
TACSTD2		Cholangiocyte	Cholangiocyte	Non-immune cell type	CellMarker2.0, PMID: 31292543			MROH7	Plasma cells	LM22
TACSTD2		Hepatic progenitor/stem cell	Hepatic progenitor/stem cell	Non-immune cell type	CellMarker2.0, PMID: 31292543			MS4A1	B cells naive	LM22
TAT		Hepatocyte	Hepatocyte	Non-immune cell type	CellMarker2.0			MS4A1	B cells memory	LM22
TF	Specific marker	Hepatocyte	Hepatocyte	Non-immune cell type	CellMarker2.0, PMID: 31292543			MS4A2	Mast cells resting	LM22
TFF3		LSEC	Endothelial cell	Non-immune cell type	PMID: 31292543			MS4A2	Mast cells activated	LM22
TFF3		MaVEC	Endothelial cell	Non-immune cell type	PMID: 31292543			MS4A3	NK cells resting	LM22
THY1	Specific marker	Hepatic progenitor/stem cell	Hepatic progenitor/stem cell	Non-immune cell type	CellMarker2.0			MS4A3	Mast cells resting	LM22
TIMP1	Specific marker	Myofibroblast	Myofibroblast	Non-immune cell type	CellMarker2.0			MS4A3	Mast cells activated	LM22
TMEM97		EPCAM+cell	EPCAM+cell	Non-immune cell type	PMID: 31292543			MS4A3	Eosinophils	LM22
TRO	Specific marker	Hepatic progenitor/stem cell	Hepatic progenitor/stem cell	Non-immune cell type	CellMarker2.0			MS4A6A	Monocytes	LM22
TTR		Hepatocyte	Hepatocyte	Non-immune cell type	CellMarker2.0			MS4A6A	Macrophages M2	LM22
TWIST1		Mesenchymal cell	Mesenchymal cell	Non-immune cell type	CellMarker2.0			MSC	Dendritic cells activated	LM22
UBD	Specific marker	Hepatic progenitor/stem cell	Hepatic progenitor/stem cell	Non-immune cell type	CellMarker2.0			MXD1	Eosinophils	LM22
UNC5B		LSEC	Endothelial cell	Non-immune cell type	PMID: 31292543			MXD1	Neutrophils	LM22
UNC5B		MaVEC	Endothelial cell	Non-immune cell type	PMID: 31292543			MYB	Mast cells resting	LM22
UPK1B		Mesothelial cell	Mesothelial cell	Non-immune cell type	CellMarker2.0			MYB	Mast cells activated	LM22
UPK1B		Portal fibroblast	Portal fibroblast	Non-immune cell type	CellMarker2.0			MZB1	Plasma cells	LM22
VCAN		EPCAM+cell	EPCAM+cell	Non-immune cell type	CellMarker2.0, GepLiver, PMID: 31292543			NAALADL1	NK cells resting	LM22
VIM		Mesenchymal cell	Mesenchymal cell	Non-immune cell type	CellMarker2.0			NAALADL1	NK cells activated	LM22
VIM		Myofibroblast	Myofibroblast	Non-immune cell type	CellMarker2.0			NCF2	Monocytes	LM22
VWF	Specific marker	LSEC	Endothelial cell	Non-immune cell type	CellMarker2.0, PMID: 31292543			NCF2	Macrophages M0	LM22
ZBTB16		EPCAM+cell	EPCAM+cell	Non-immune cell type	CellMarker2.0, PMID: 31292543			NCF2	Dendritic cells resting	LM22
ZEB1		Mesenchymal cell	Mesenchymal cell	Non-immune cell type	CellMarker2.0			NCF2	Eosinophils	LM22
								NCF2	Neutrophils	LM22
								NCR3	T cells CD8	LM22
								NCR3	NK cells activated	LM22
								NFE2	Monocytes	LM22
								NFE2	Neutrophils	LM22
								NIPSNAP3B	B cells naive	LM22
								NKG7	T cells CD8	LM22
								NKG7	T cells CD4 memory resting	LM22
								NKG7	T cells CD4 memory activated	LM22
								NKG7	NK cells resting	LM22
								NKG7	NK cells activated	LM22
								NLRP3	Monocytes	LM22
								NMBR	B cells naive	LM22
								NMBR	B cells memory	LM22
								NME8	NK cells resting	LM22
								NME8	Macrophages M2	LM22
								NOD2	Monocytes	LM22
								NOD2	Macrophages M1	LM22
								NOX3	Mast cells resting	LM22
								NOX3	Mast cells activated	LM22
								NPAS1	Treg	LM22
								NPIPB15	B cells memory	LM22
								NPL	Macrophages M2	LM22
								NR4A3	Dendritic cells activated	LM22
								NTN3	Treg	LM22
								NTRK1	Mast cells resting	LM22
								NTRK1	Mast cells activated	LM22
								ORC1	T cells CD4 memory activated	LM22
								OSM	NK cells activated	LM22
								P2RX1	Mast cells resting	LM22
								P2RX1	Mast cells activated	LM22
								P2RX5	B cells naive	LM22
								P2RX5	B cells memory	LM22
								P2RX5	Plasma cells	LM22
								P2RY10	Eosinophils	LM22
								P2RY13	Monocytes	LM22
								P2RY13	Macrophages M2	LM22
								P2RY13	Eosinophils	LM22
								P2RY13	Neutrophils	LM22
								P2RY14	B cells naive	LM22
								P2RY14	Mast cells resting	LM22
								P2RY14	Eosinophils	LM22
								P2RY14	Neutrophils	LM22
								P2RY2	Eosinophils	LM22
								PADI4	Monocytes	LM22
								PADI4	Eosinophils	LM22
								PADI4	Neutrophils	LM22
								PAQR5	Mast cells resting	LM22
								PASK	T cells follicular helper	LM22
								PAX7	Plasma cells	LM22
								PBXIP1	T cells CD4 memory resting	LM22
								PCDHA5	Treg	LM22
								PDCD1	T cells follicular helper	LM22
								PDCD1LG2	Macrophages M2	LM22
								PDCD1LG2	Dendritic cells activated	LM22
								PDE6C	Eosinophils	LM22
								PDK1	Plasma cells	LM22
								PGLYRP1	Neutrophils	LM22
								PIK3IP1	T cells CD8	LM22
								PKD2L2	Eosinophils	LM22
								PLA1A	Macrophages M1	LM22
								PLA1A	Dendritic cells activated	LM22
								PLA2G7	Macrophages M0	LM22
								PLA2G7	Dendritic cells resting	LM22
								PLA2G7	Dendritic cells activated	LM22
								PLCH2	Treg	LM22
								PLEKHF1	NK cells resting	LM22
								PLEKHG3	T cells gamma delta	LM22
								PLEKHG3	Eosinophils	LM22
								PLEKHG3	Neutrophils	LM22
								PMCH	T cells CD4 memory activated	LM22
								PMCH	Treg	LM22
								PNOC	B cells naive	LM22
								PNOC	B cells memory	LM22
								PNOC	Plasma cells	LM22
								PPBP	Macrophages M0	LM22
								PPFIBP1	Dendritic cells resting	LM22
								PRF1	T cells CD8	LM22
								PRF1	T cells gamma delta	LM22
								PRF1	NK cells resting	LM22
								PRF1	NK cells activated	LM22
								PRG2	Mast cells resting	LM22
								PRG2	Mast cells activated	LM22
								PRR5L	NK cells resting	LM22
								PRR5L	NK cells activated	LM22
								PSG2	B cells naive	LM22
								PTGDR	T cells CD8	LM22
								PTGDR	T cells gamma delta	LM22
								PTGDR	NK cells resting	LM22
								PTGDR	NK cells activated	LM22
								PTGER2	T cells CD4 memory resting	LM22
								PTGER2	NK cells activated	LM22
								PTGIR	Treg	LM22
								PTGIR	Macrophages M1	LM22
								PTGIR	Dendritic cells activated	LM22
								PTPRCAP	B cells naive	LM22
								PTPRCAP	B cells memory	LM22
								PTPRCAP	T cells CD8	LM22
								PTPRCAP	T cells CD4 memory resting	LM22
								PTPRCAP	T cells follicular helper	LM22
								PTPRCAP	NK cells resting	LM22
								PTPRCAP	NK cells activated	LM22
								PTPRG	Treg	LM22
								PVRIG	T cells CD8	LM22
								PVRIG	T cells follicular helper	LM22
								PVRIG	T cells gamma delta	LM22
								PVRIG	NK cells resting	LM22
								PVRIG	NK cells activated	LM22
								QPCT	Macrophages M0	LM22
								QPCT	Neutrophils	LM22
								RAB27B	Mast cells resting	LM22
								RAB27B	Mast cells activated	LM22
								RALGPS2	B cells naive	LM22
								RALGPS2	B cells memory	LM22
								RASA3	T cells CD8	LM22
								RASA3	T cells CD4 memory resting	LM22
								RASGRP2	B cells naive	LM22
								RASGRP2	B cells memory	LM22
								RASGRP2	T cells CD4 naive	LM22
								RASGRP2	T cells CD4 memory resting	LM22
								RASGRP3	Plasma cells	LM22
								RASSF4	Macrophages M1	LM22
								RASSF4	Dendritic cells activated	LM22
								RCAN3	T cells CD4 memory resting	LM22
								RCAN3	Treg	LM22
								REN	Plasma cells	LM22
								RENBP	Macrophages M2	LM22
								REPS2	Eosinophils	LM22
								REPS2	Neutrophils	LM22
								RGS1	T cells follicular helper	LM22
								RGS1	Eosinophils	LM22
								RGS13	Plasma cells	LM22
								RGS13	Mast cells resting	LM22
								RGS13	Mast cells activated	LM22
								RGS13	Eosinophils	LM22
								RNASE2	Monocytes	LM22
								RNASE2	Eosinophils	LM22
								RNASE6	Monocytes	LM22
								RNASE6	Dendritic cells resting	LM22
								RPL10L	T cells CD4 memory resting	LM22
								RPL3P7	Plasma cells	LM22
								RPL3P7	T cells CD8	LM22
								RPL3P7	T cells CD4 naive	LM22
								RPL3P7	T cells CD4 memory resting	LM22
								RPL3P7	T cells follicular helper	LM22
								RRP12	Eosinophils	LM22
								RRP9	T cells CD4 memory activated	LM22
								RSAD2	Macrophages M1	LM22
								RSAD2	Dendritic cells activated	LM22
								RYR1	Treg	LM22
								S100A12	Monocytes	LM22
								S100A12	Neutrophils	LM22
								S1PR5	NK cells resting	LM22
								S1PR5	NK cells activated	LM22
								SAMSN1	Eosinophils	LM22
								SCN9A	T cells gamma delta	LM22
								SCN9A	Dendritic cells resting	LM22
								SEC31B	Treg	LM22
								SELL	B cells naive	LM22
								SEPT5	Treg	LM22
								SEPT8	Mast cells resting	LM22
								SERGEF	T cells CD4 naive	LM22
								SH2D1A	T cells CD8	LM22
								SH2D1A	T cells CD4 naive	LM22
								SH2D1A	T cells CD4 memory resting	LM22
								SH2D1A	T cells CD4 memory activated	LM22
								SH2D1A	T cells follicular helper	LM22
								SH2D1A	Treg	LM22
								SH2D1A	T cells gamma delta	LM22
								SH2D1A	NK cells resting	LM22
								SH2D1A	NK cells activated	LM22
								SIGLEC1	Macrophages M1	LM22
								SIGLEC1	Macrophages M2	LM22
								SIGLEC1	Dendritic cells activated	LM22
								SIK1	B cells naive	LM22
								SIK1	B cells memory	LM22
								SIK1	Plasma cells	LM22
								SIK1	T cells follicular helper	LM22
								SIRPG	T cells CD8	LM22
								SIRPG	T cells CD4 naive	LM22
								SIRPG	T cells CD4 memory resting	LM22
								SIRPG	T cells follicular helper	LM22
								SIRPG	Treg	LM22
								SIRPG	T cells gamma delta	LM22
								SIT1	B cells memory	LM22
								SIT1	Treg	LM22
								SIT1	T cells gamma delta	LM22
								SKA1	T cells CD4 memory activated	LM22
								SKAP1	Treg	LM22
								SKAP1	T cells gamma delta	LM22
								SLAMF1	Macrophages M1	LM22
								SLAMF8	Macrophages M0	LM22
								SLAMF8	Dendritic cells resting	LM22
								SLC12A1	B cells naive	LM22
								SLC12A1	B cells memory	LM22
								SLC12A8	Macrophages M0	LM22
								SLC12A8	Mast cells resting	LM22
								SLC12A8	Mast cells activated	LM22
								SLC15A3	Monocytes	LM22
								SLC15A3	Macrophages M0	LM22
								SLC15A3	Macrophages M1	LM22
								SLC15A3	Macrophages M2	LM22
								SLC15A3	Dendritic cells resting	LM22
								SLC15A3	Dendritic cells activated	LM22
								SLC2A6	Macrophages M1	LM22
								SLC2A6	Dendritic cells activated	LM22
								SLC7A10	T cells follicular helper	LM22
								SLCO5A1	Dendritic cells activated	LM22
								SMPD3	Eosinophils	LM22
								SMPDL3B	Eosinophils	LM22
								SOCS1	NK cells activated	LM22
								SOCS1	Macrophages M1	LM22
								SP140	B cells memory	LM22
								SPAG4	Plasma cells	LM22
								SPIB	B cells naive	LM22
								SPIB	B cells memory	LM22
								SPOCK2	Treg	LM22
								SSX1	Treg	LM22
								ST3GAL6	Dendritic cells activated	LM22
								ST3GAL6	Eosinophils	LM22
								ST6GALNAC4	Plasma cells	LM22
								ST8SIA1	T cells CD4 memory resting	LM22
								ST8SIA1	T cells follicular helper	LM22
								ST8SIA1	Mast cells resting	LM22
								STAP1	B cells naive	LM22
								STAP1	B cells memory	LM22
								STAP1	Mast cells resting	LM22
								STEAP4	Neutrophils	LM22
								STXBP6	Mast cells resting	LM22
								STXBP6	Mast cells activated	LM22
								TARDBPP1	T cells gamma delta	LM22
								TBX21	NK cells resting	LM22
								TBX21	NK cells activated	LM22
								TCF7	T cells CD8	LM22
								TCF7	T cells CD4 naive	LM22
								TCF7	T cells CD4 memory resting	LM22
								TCF7	T cells follicular helper	LM22
								TCF7	T cells gamma delta	LM22
								TCL1A	B cells naive	LM22
								TEC	Mast cells activated	LM22
								TEP1	NK cells resting	LM22
								TGM5	Plasma cells	LM22
								TLR2	Monocytes	LM22
								TLR2	Neutrophils	LM22
								TLR7	Monocytes	LM22
								TLR7	Macrophages M1	LM22
								TLR8	Monocytes	LM22
								TLR8	Macrophages M1	LM22
								TLR8	Macrophages M2	LM22
								TLR8	Neutrophils	LM22
								TMEM156	B cells memory	LM22
								TMEM156	Plasma cells	LM22
								TMEM255A	Dendritic cells resting	LM22
								TMEM255A	Dendritic cells activated	LM22
								TNFAIP6	Macrophages M1	LM22
								TNFAIP6	Dendritic cells activated	LM22
								TNFAIP6	Neutrophils	LM22
								TNFRSF10C	Neutrophils	LM22
								TNFRSF11A	Dendritic cells activated	LM22
								TNFRSF13B	B cells memory	LM22
								TNFRSF17	B cells memory	LM22
								TNFRSF17	Plasma cells	LM22
								TNFRSF4	T cells CD4 memory activated	LM22
								TNFRSF4	T cells follicular helper	LM22
								TNFRSF4	Dendritic cells activated	LM22
								TNFSF14	NK cells activated	LM22
								TNFSF14	Macrophages M0	LM22
								TNIP3	T cells CD4 memory activated	LM22
								TNIP3	Macrophages M1	LM22
								TPSAB1	Mast cells resting	LM22
								TPSAB1	Mast cells activated	LM22
								TRAC	T cells CD8	LM22
								TRAC	T cells CD4 naive	LM22
								TRAC	T cells CD4 memory resting	LM22
								TRAC	T cells CD4 memory activated	LM22
								TRAC	T cells follicular helper	LM22
								TRAC	Treg	LM22
								TRAF4	B cells memory	LM22
								TRAT1	T cells CD8	LM22
								TRAT1	T cells CD4 naive	LM22
								TRAT1	T cells CD4 memory resting	LM22
								TRAT1	T cells CD4 memory activated	LM22
								TRAT1	T cells follicular helper	LM22
								TRAT1	Treg	LM22
								TRAV12-2	T cells CD8	LM22
								TRAV13-1	T cells CD8	LM22
								TRAV13-1	T cells CD4 naive	LM22
								TRAV13-1	T cells CD4 memory resting	LM22
								TRAV13-1	T cells follicular helper	LM22
								TRAV13-2	T cells CD4 memory resting	LM22
								TRAV21	T cells CD4 memory resting	LM22
								TRAV8-6	T cells CD4 memory resting	LM22
								TRAV8-6	T cells follicular helper	LM22
								TRAV9-2	T cells CD4 memory resting	LM22
								TRAV9-2	T cells follicular helper	LM22
								TRAV9-2	Treg	LM22
								TRBC1	T cells CD8	LM22
								TRBC1	T cells CD4 naive	LM22
								TRBC1	T cells CD4 memory resting	LM22
								TRBC1	T cells follicular helper	LM22
								TRBC1	Treg	LM22
								TRBC1	T cells gamma delta	LM22
								TRBC1	NK cells resting	LM22
								TRDC	T cells CD8	LM22
								TRDC	T cells gamma delta	LM22
								TRDC	NK cells resting	LM22
								TRDC	NK cells activated	LM22
								TREM1	Neutrophils	LM22
								TREM2	Macrophages M0	LM22
								TREM2	Macrophages M2	LM22
								TREM2	Dendritic cells resting	LM22
								TREM2	Dendritic cells activated	LM22
								TREML2	Eosinophils	LM22
								TREML2	Neutrophils	LM22
								TRIB2	T cells follicular helper	LM22
								TRPM4	Macrophages M1	LM22
								TRPM6	Eosinophils	LM22
								TSHR	T cells follicular helper	LM22
								TTC38	NK cells resting	LM22
								TXK	NK cells resting	LM22
								TXK	NK cells activated	LM22
								TYR	Treg	LM22
								UBASH3A	T cells CD8	LM22
								UBASH3A	T cells CD4 naive	LM22
								UBASH3A	T cells CD4 memory resting	LM22
								UBASH3A	T cells CD4 memory activated	LM22
								UBASH3A	T cells follicular helper	LM22
								UBASH3A	Treg	LM22
								UBASH3A	T cells gamma delta	LM22
								UGT1A8	B cells naive	LM22
								UGT2B17	Plasma cells	LM22
								UPK3A	Monocytes	LM22
								VILL	T cells CD4 naive	LM22
								VNN1	Monocytes	LM22
								VNN1	Macrophages M0	LM22
								VNN1	Neutrophils	LM22
								VNN2	T cells gamma delta	LM22
								VNN2	Monocytes	LM22
								VNN2	Neutrophils	LM22
								VNN3	Neutrophils	LM22
								VPREB3	B cells naive	LM22
								VPREB3	B cells memory	LM22
								WNT5B	Macrophages M2	LM22
								WNT7A	T cells CD4 naive	LM22
								ZAP70	T cells CD8	LM22
								ZAP70	T cells CD4 naive	LM22
								ZAP70	T cells CD4 memory resting	LM22
								ZAP70	T cells follicular helper	LM22
								ZAP70	Treg	LM22
								ZAP70	NK cells resting	LM22
								ZAP70	NK cells activated	LM22
								ZBP1	Plasma cells	LM22
								ZBTB10	T cells follicular helper	LM22
								ZBTB32	B cells memory	LM22
								ZFP36L2	T cells CD4 memory resting	LM22
								ZNF135	NK cells resting	LM22
								ZNF165	Plasma cells	LM22
								ZNF204P	T cells CD4 naive	LM22
								ZNF222	Eosinophils	LM22
								ZNF286A	B cells naive	LM22
								ZNF324	T cells CD4 naive	LM22
								ZNF442	T cells gamma delta	LM22

## Sheet: Table S7
Symbol	Matrisome Category	Matrisome Division
COL10A1	Collagens	Core matrisome
COL11A1	Collagens	Core matrisome
COL11A2	Collagens	Core matrisome
COL12A1	Collagens	Core matrisome
COL13A1	Collagens	Core matrisome
COL14A1	Collagens	Core matrisome
COL15A1	Collagens	Core matrisome
COL16A1	Collagens	Core matrisome
COL17A1	Collagens	Core matrisome
COL18A1	Collagens	Core matrisome
COL19A1	Collagens	Core matrisome
COL1A1	Collagens	Core matrisome
COL1A2	Collagens	Core matrisome
COL20A1	Collagens	Core matrisome
COL21A1	Collagens	Core matrisome
COL22A1	Collagens	Core matrisome
COL23A1	Collagens	Core matrisome
COL24A1	Collagens	Core matrisome
COL25A1	Collagens	Core matrisome
COL26A1	Collagens	Core matrisome
COL27A1	Collagens	Core matrisome
COL28A1	Collagens	Core matrisome
COL2A1	Collagens	Core matrisome
COL3A1	Collagens	Core matrisome
COL4A1	Collagens	Core matrisome
COL4A2	Collagens	Core matrisome
COL4A3	Collagens	Core matrisome
COL4A4	Collagens	Core matrisome
COL4A5	Collagens	Core matrisome
COL4A6	Collagens	Core matrisome
COL5A1	Collagens	Core matrisome
COL5A2	Collagens	Core matrisome
COL5A3	Collagens	Core matrisome
COL6A1	Collagens	Core matrisome
COL6A2	Collagens	Core matrisome
COL6A3	Collagens	Core matrisome
COL6A5	Collagens	Core matrisome
COL6A6	Collagens	Core matrisome
COL7A1	Collagens	Core matrisome
COL8A1	Collagens	Core matrisome
COL8A2	Collagens	Core matrisome
COL9A1	Collagens	Core matrisome
COL9A2	Collagens	Core matrisome
COL9A3	Collagens	Core matrisome
ABI3BP	ECM Glycoproteins	Core matrisome
ADIPOQ	ECM Glycoproteins	Core matrisome
AEBP1	ECM Glycoproteins	Core matrisome
AGRN	ECM Glycoproteins	Core matrisome
AMBN	ECM Glycoproteins	Core matrisome
AMELX	ECM Glycoproteins	Core matrisome
AMELY	ECM Glycoproteins	Core matrisome
ANOS1	ECM Glycoproteins	Core matrisome
BGLAP	ECM Glycoproteins	Core matrisome
BMPER	ECM Glycoproteins	Core matrisome
BSPH1	ECM Glycoproteins	Core matrisome
CCN1	ECM Glycoproteins	Core matrisome
CCN2	ECM Glycoproteins	Core matrisome
CCN3	ECM Glycoproteins	Core matrisome
CCN4	ECM Glycoproteins	Core matrisome
CCN5	ECM Glycoproteins	Core matrisome
CCN6	ECM Glycoproteins	Core matrisome
CDCP2	ECM Glycoproteins	Core matrisome
CILP	ECM Glycoproteins	Core matrisome
CILP2	ECM Glycoproteins	Core matrisome
COCH	ECM Glycoproteins	Core matrisome
COLQ	ECM Glycoproteins	Core matrisome
COMP	ECM Glycoproteins	Core matrisome
CRELD1	ECM Glycoproteins	Core matrisome
CRELD2	ECM Glycoproteins	Core matrisome
CRIM1	ECM Glycoproteins	Core matrisome
CRISPLD1	ECM Glycoproteins	Core matrisome
CRISPLD2	ECM Glycoproteins	Core matrisome
CTHRC1	ECM Glycoproteins	Core matrisome
DMBT1	ECM Glycoproteins	Core matrisome
DMP1	ECM Glycoproteins	Core matrisome
DPT	ECM Glycoproteins	Core matrisome
DSPP	ECM Glycoproteins	Core matrisome
ECM1	ECM Glycoproteins	Core matrisome
ECM2	ECM Glycoproteins	Core matrisome
EDIL3	ECM Glycoproteins	Core matrisome
EFEMP1	ECM Glycoproteins	Core matrisome
EFEMP2	ECM Glycoproteins	Core matrisome
EGFLAM	ECM Glycoproteins	Core matrisome
ELN	ECM Glycoproteins	Core matrisome
ELSPBP1	ECM Glycoproteins	Core matrisome
EMID1	ECM Glycoproteins	Core matrisome
EMILIN1	ECM Glycoproteins	Core matrisome
EMILIN2	ECM Glycoproteins	Core matrisome
EMILIN3	ECM Glycoproteins	Core matrisome
EYS	ECM Glycoproteins	Core matrisome
FBLN1	ECM Glycoproteins	Core matrisome
FBLN2	ECM Glycoproteins	Core matrisome
FBLN5	ECM Glycoproteins	Core matrisome
FBLN7	ECM Glycoproteins	Core matrisome
FBN1	ECM Glycoproteins	Core matrisome
FBN2	ECM Glycoproteins	Core matrisome
FBN3	ECM Glycoproteins	Core matrisome
FGA	ECM Glycoproteins	Core matrisome
FGB	ECM Glycoproteins	Core matrisome
FGG	ECM Glycoproteins	Core matrisome
FGL1	ECM Glycoproteins	Core matrisome
FGL2	ECM Glycoproteins	Core matrisome
FN1	ECM Glycoproteins	Core matrisome
FNDC1	ECM Glycoproteins	Core matrisome
FNDC7	ECM Glycoproteins	Core matrisome
FNDC8	ECM Glycoproteins	Core matrisome
FRAS1	ECM Glycoproteins	Core matrisome
GAS6	ECM Glycoproteins	Core matrisome
GLDN	ECM Glycoproteins	Core matrisome
HMCN1	ECM Glycoproteins	Core matrisome
HMCN2	ECM Glycoproteins	Core matrisome
IBSP	ECM Glycoproteins	Core matrisome
IGFALS	ECM Glycoproteins	Core matrisome
IGFBP1	ECM Glycoproteins	Core matrisome
IGFBP2	ECM Glycoproteins	Core matrisome
IGFBP3	ECM Glycoproteins	Core matrisome
IGFBP4	ECM Glycoproteins	Core matrisome
IGFBP5	ECM Glycoproteins	Core matrisome
IGFBP6	ECM Glycoproteins	Core matrisome
IGFBP7	ECM Glycoproteins	Core matrisome
IGFBPL1	ECM Glycoproteins	Core matrisome
IGSF10	ECM Glycoproteins	Core matrisome
INTS14	ECM Glycoproteins	Core matrisome
INTS6L	ECM Glycoproteins	Core matrisome
KCP	ECM Glycoproteins	Core matrisome
LAMA1	ECM Glycoproteins	Core matrisome
LAMA2	ECM Glycoproteins	Core matrisome
LAMA3	ECM Glycoproteins	Core matrisome
LAMA4	ECM Glycoproteins	Core matrisome
LAMA5	ECM Glycoproteins	Core matrisome
LAMB1	ECM Glycoproteins	Core matrisome
LAMB2	ECM Glycoproteins	Core matrisome
LAMB3	ECM Glycoproteins	Core matrisome
LAMB4	ECM Glycoproteins	Core matrisome
LAMC1	ECM Glycoproteins	Core matrisome
LAMC2	ECM Glycoproteins	Core matrisome
LAMC3	ECM Glycoproteins	Core matrisome
LGI1	ECM Glycoproteins	Core matrisome
LGI2	ECM Glycoproteins	Core matrisome
LGI3	ECM Glycoproteins	Core matrisome
LGI4	ECM Glycoproteins	Core matrisome
LRG1	ECM Glycoproteins	Core matrisome
LTBP1	ECM Glycoproteins	Core matrisome
LTBP2	ECM Glycoproteins	Core matrisome
LTBP3	ECM Glycoproteins	Core matrisome
LTBP4	ECM Glycoproteins	Core matrisome
MATN1	ECM Glycoproteins	Core matrisome
MATN2	ECM Glycoproteins	Core matrisome
MATN3	ECM Glycoproteins	Core matrisome
MATN4	ECM Glycoproteins	Core matrisome
MEPE	ECM Glycoproteins	Core matrisome
MFAP1	ECM Glycoproteins	Core matrisome
MFAP2	ECM Glycoproteins	Core matrisome
MFAP3	ECM Glycoproteins	Core matrisome
MFAP4	ECM Glycoproteins	Core matrisome
MFAP5	ECM Glycoproteins	Core matrisome
MFGE8	ECM Glycoproteins	Core matrisome
MGP	ECM Glycoproteins	Core matrisome
MMRN1	ECM Glycoproteins	Core matrisome
MMRN2	ECM Glycoproteins	Core matrisome
MXRA5	ECM Glycoproteins	Core matrisome
NDNF	ECM Glycoproteins	Core matrisome
NELL1	ECM Glycoproteins	Core matrisome
NELL2	ECM Glycoproteins	Core matrisome
NID1	ECM Glycoproteins	Core matrisome
NID2	ECM Glycoproteins	Core matrisome
NPNT	ECM Glycoproteins	Core matrisome
NTN1	ECM Glycoproteins	Core matrisome
NTN3	ECM Glycoproteins	Core matrisome
NTN4	ECM Glycoproteins	Core matrisome
NTN5	ECM Glycoproteins	Core matrisome
NTNG1	ECM Glycoproteins	Core matrisome
NTNG2	ECM Glycoproteins	Core matrisome
OIT3	ECM Glycoproteins	Core matrisome
OTOG	ECM Glycoproteins	Core matrisome
OTOL1	ECM Glycoproteins	Core matrisome
PAPLN	ECM Glycoproteins	Core matrisome
PCOLCE	ECM Glycoproteins	Core matrisome
PCOLCE2	ECM Glycoproteins	Core matrisome
POMZP3	ECM Glycoproteins	Core matrisome
POSTN	ECM Glycoproteins	Core matrisome
PXDN	ECM Glycoproteins	Core matrisome
PXDNL	ECM Glycoproteins	Core matrisome
RELN	ECM Glycoproteins	Core matrisome
RSPO1	ECM Glycoproteins	Core matrisome
RSPO2	ECM Glycoproteins	Core matrisome
RSPO3	ECM Glycoproteins	Core matrisome
RSPO4	ECM Glycoproteins	Core matrisome
SBSPON	ECM Glycoproteins	Core matrisome
SLIT1	ECM Glycoproteins	Core matrisome
SLIT2	ECM Glycoproteins	Core matrisome
SLIT3	ECM Glycoproteins	Core matrisome
SMOC1	ECM Glycoproteins	Core matrisome
SMOC2	ECM Glycoproteins	Core matrisome
SNED1	ECM Glycoproteins	Core matrisome
SPARC	ECM Glycoproteins	Core matrisome
SPARCL1	ECM Glycoproteins	Core matrisome
SPON1	ECM Glycoproteins	Core matrisome
SPON2	ECM Glycoproteins	Core matrisome
SPP1	ECM Glycoproteins	Core matrisome
SRPX	ECM Glycoproteins	Core matrisome
SRPX2	ECM Glycoproteins	Core matrisome
SSPOP	ECM Glycoproteins	Core matrisome
SVEP1	ECM Glycoproteins	Core matrisome
TECTA	ECM Glycoproteins	Core matrisome
TECTB	ECM Glycoproteins	Core matrisome
TGFBI	ECM Glycoproteins	Core matrisome
THBS1	ECM Glycoproteins	Core matrisome
THBS2	ECM Glycoproteins	Core matrisome
THBS3	ECM Glycoproteins	Core matrisome
THBS4	ECM Glycoproteins	Core matrisome
THSD4	ECM Glycoproteins	Core matrisome
TINAG	ECM Glycoproteins	Core matrisome
TINAGL1	ECM Glycoproteins	Core matrisome
TNC	ECM Glycoproteins	Core matrisome
TNFAIP6	ECM Glycoproteins	Core matrisome
TNN	ECM Glycoproteins	Core matrisome
TNR	ECM Glycoproteins	Core matrisome
TNXB	ECM Glycoproteins	Core matrisome
TSKU	ECM Glycoproteins	Core matrisome
TSPEAR	ECM Glycoproteins	Core matrisome
VIT	ECM Glycoproteins	Core matrisome
VTN	ECM Glycoproteins	Core matrisome
VWA1	ECM Glycoproteins	Core matrisome
VWA2	ECM Glycoproteins	Core matrisome
VWA3A	ECM Glycoproteins	Core matrisome
VWA3B	ECM Glycoproteins	Core matrisome
VWA5A	ECM Glycoproteins	Core matrisome
VWA5B1	ECM Glycoproteins	Core matrisome
VWA5B2	ECM Glycoproteins	Core matrisome
VWA7	ECM Glycoproteins	Core matrisome
VWCE	ECM Glycoproteins	Core matrisome
VWDE	ECM Glycoproteins	Core matrisome
VWF	ECM Glycoproteins	Core matrisome
ZP1	ECM Glycoproteins	Core matrisome
ZP2	ECM Glycoproteins	Core matrisome
ZP3	ECM Glycoproteins	Core matrisome
ZP4	ECM Glycoproteins	Core matrisome
ZPLD1	ECM Glycoproteins	Core matrisome
ACAN	Proteoglycans	Core matrisome
ASPN	Proteoglycans	Core matrisome
BCAN	Proteoglycans	Core matrisome
BGN	Proteoglycans	Core matrisome
CHAD	Proteoglycans	Core matrisome
CHADL	Proteoglycans	Core matrisome
DCN	Proteoglycans	Core matrisome
EPYC	Proteoglycans	Core matrisome
ESM1	Proteoglycans	Core matrisome
FMOD	Proteoglycans	Core matrisome
HAPLN1	Proteoglycans	Core matrisome
HAPLN2	Proteoglycans	Core matrisome
HAPLN3	Proteoglycans	Core matrisome
HAPLN4	Proteoglycans	Core matrisome
HSPG2	Proteoglycans	Core matrisome
IMPG1	Proteoglycans	Core matrisome
IMPG2	Proteoglycans	Core matrisome
KERA	Proteoglycans	Core matrisome
LUM	Proteoglycans	Core matrisome
NCAN	Proteoglycans	Core matrisome
NYX	Proteoglycans	Core matrisome
OGN	Proteoglycans	Core matrisome
OMD	Proteoglycans	Core matrisome
OPTC	Proteoglycans	Core matrisome
PODN	Proteoglycans	Core matrisome
PODNL1	Proteoglycans	Core matrisome
PRELP	Proteoglycans	Core matrisome
PRG2	Proteoglycans	Core matrisome
PRG3	Proteoglycans	Core matrisome
PRG4	Proteoglycans	Core matrisome
SPOCK1	Proteoglycans	Core matrisome
SPOCK2	Proteoglycans	Core matrisome
SPOCK3	Proteoglycans	Core matrisome
SRGN	Proteoglycans	Core matrisome
VCAN	Proteoglycans	Core matrisome
A2M	ECM Regulators	Matrisome-associated
A2ML1	ECM Regulators	Matrisome-associated
ADAM10	ECM Regulators	Matrisome-associated
ADAM11	ECM Regulators	Matrisome-associated
ADAM12	ECM Regulators	Matrisome-associated
ADAM15	ECM Regulators	Matrisome-associated
ADAM17	ECM Regulators	Matrisome-associated
ADAM18	ECM Regulators	Matrisome-associated
ADAM19	ECM Regulators	Matrisome-associated
ADAM2	ECM Regulators	Matrisome-associated
ADAM20	ECM Regulators	Matrisome-associated
ADAM21	ECM Regulators	Matrisome-associated
ADAM22	ECM Regulators	Matrisome-associated
ADAM23	ECM Regulators	Matrisome-associated
ADAM28	ECM Regulators	Matrisome-associated
ADAM29	ECM Regulators	Matrisome-associated
ADAM30	ECM Regulators	Matrisome-associated
ADAM32	ECM Regulators	Matrisome-associated
ADAM33	ECM Regulators	Matrisome-associated
ADAM7	ECM Regulators	Matrisome-associated
ADAM8	ECM Regulators	Matrisome-associated
ADAM9	ECM Regulators	Matrisome-associated
ADAMDEC1	ECM Regulators	Matrisome-associated
ADAMTS1	ECM Regulators	Matrisome-associated
ADAMTS10	ECM Regulators	Matrisome-associated
ADAMTS12	ECM Regulators	Matrisome-associated
ADAMTS13	ECM Regulators	Matrisome-associated
ADAMTS14	ECM Regulators	Matrisome-associated
ADAMTS15	ECM Regulators	Matrisome-associated
ADAMTS16	ECM Regulators	Matrisome-associated
ADAMTS17	ECM Regulators	Matrisome-associated
ADAMTS18	ECM Regulators	Matrisome-associated
ADAMTS19	ECM Regulators	Matrisome-associated
ADAMTS2	ECM Regulators	Matrisome-associated
ADAMTS20	ECM Regulators	Matrisome-associated
ADAMTS3	ECM Regulators	Matrisome-associated
ADAMTS4	ECM Regulators	Matrisome-associated
ADAMTS5	ECM Regulators	Matrisome-associated
ADAMTS6	ECM Regulators	Matrisome-associated
ADAMTS7	ECM Regulators	Matrisome-associated
ADAMTS8	ECM Regulators	Matrisome-associated
ADAMTS9	ECM Regulators	Matrisome-associated
ADAMTSL1	ECM Regulators	Matrisome-associated
ADAMTSL2	ECM Regulators	Matrisome-associated
ADAMTSL3	ECM Regulators	Matrisome-associated
ADAMTSL4	ECM Regulators	Matrisome-associated
ADAMTSL5	ECM Regulators	Matrisome-associated
AGT	ECM Regulators	Matrisome-associated
AMBP	ECM Regulators	Matrisome-associated
ASTL	ECM Regulators	Matrisome-associated
BMP1	ECM Regulators	Matrisome-associated
C17orf58	ECM Regulators	Matrisome-associated
CD109	ECM Regulators	Matrisome-associated
CELA1	ECM Regulators	Matrisome-associated
CELA2A	ECM Regulators	Matrisome-associated
CELA2B	ECM Regulators	Matrisome-associated
CELA3A	ECM Regulators	Matrisome-associated
CELA3B	ECM Regulators	Matrisome-associated
CPAMD8	ECM Regulators	Matrisome-associated
CPN2	ECM Regulators	Matrisome-associated
CST1	ECM Regulators	Matrisome-associated
CST11	ECM Regulators	Matrisome-associated
CST2	ECM Regulators	Matrisome-associated
CST3	ECM Regulators	Matrisome-associated
CST4	ECM Regulators	Matrisome-associated
CST5	ECM Regulators	Matrisome-associated
CST6	ECM Regulators	Matrisome-associated
CST7	ECM Regulators	Matrisome-associated
CST8	ECM Regulators	Matrisome-associated
CST9	ECM Regulators	Matrisome-associated
CST9L	ECM Regulators	Matrisome-associated
CSTA	ECM Regulators	Matrisome-associated
CSTB	ECM Regulators	Matrisome-associated
CSTL1	ECM Regulators	Matrisome-associated
CTSA	ECM Regulators	Matrisome-associated
CTSB	ECM Regulators	Matrisome-associated
CTSC	ECM Regulators	Matrisome-associated
CTSD	ECM Regulators	Matrisome-associated
CTSE	ECM Regulators	Matrisome-associated
CTSF	ECM Regulators	Matrisome-associated
CTSG	ECM Regulators	Matrisome-associated
CTSH	ECM Regulators	Matrisome-associated
CTSK	ECM Regulators	Matrisome-associated
CTSL	ECM Regulators	Matrisome-associated
CTSO	ECM Regulators	Matrisome-associated
CTSS	ECM Regulators	Matrisome-associated
CTSV	ECM Regulators	Matrisome-associated
CTSW	ECM Regulators	Matrisome-associated
CTSZ	ECM Regulators	Matrisome-associated
EGLN1	ECM Regulators	Matrisome-associated
EGLN2	ECM Regulators	Matrisome-associated
EGLN3	ECM Regulators	Matrisome-associated
ELANE	ECM Regulators	Matrisome-associated
F10	ECM Regulators	Matrisome-associated
F12	ECM Regulators	Matrisome-associated
F13A1	ECM Regulators	Matrisome-associated
F13B	ECM Regulators	Matrisome-associated
F2	ECM Regulators	Matrisome-associated
F7	ECM Regulators	Matrisome-associated
F9	ECM Regulators	Matrisome-associated
FAM20A	ECM Regulators	Matrisome-associated
FAM20B	ECM Regulators	Matrisome-associated
FAM20C	ECM Regulators	Matrisome-associated
HABP2	ECM Regulators	Matrisome-associated
HMSD	ECM Regulators	Matrisome-associated
HPSE	ECM Regulators	Matrisome-associated
HPSE2	ECM Regulators	Matrisome-associated
HRG	ECM Regulators	Matrisome-associated
HTRA1	ECM Regulators	Matrisome-associated
HTRA3	ECM Regulators	Matrisome-associated
HTRA4	ECM Regulators	Matrisome-associated
HYAL1	ECM Regulators	Matrisome-associated
HYAL2	ECM Regulators	Matrisome-associated
HYAL3	ECM Regulators	Matrisome-associated
HYAL4	ECM Regulators	Matrisome-associated
ITIH1	ECM Regulators	Matrisome-associated
ITIH2	ECM Regulators	Matrisome-associated
ITIH3	ECM Regulators	Matrisome-associated
ITIH4	ECM Regulators	Matrisome-associated
ITIH5	ECM Regulators	Matrisome-associated
ITIH6	ECM Regulators	Matrisome-associated
KAZALD1	ECM Regulators	Matrisome-associated
KNG1	ECM Regulators	Matrisome-associated
KY	ECM Regulators	Matrisome-associated
LOX	ECM Regulators	Matrisome-associated
LOXL1	ECM Regulators	Matrisome-associated
LOXL2	ECM Regulators	Matrisome-associated
LOXL3	ECM Regulators	Matrisome-associated
LOXL4	ECM Regulators	Matrisome-associated
LPA	ECM Regulators	Matrisome-associated
MASP1	ECM Regulators	Matrisome-associated
MASP2	ECM Regulators	Matrisome-associated
MEP1A	ECM Regulators	Matrisome-associated
MEP1B	ECM Regulators	Matrisome-associated
MMP1	ECM Regulators	Matrisome-associated
MMP10	ECM Regulators	Matrisome-associated
MMP11	ECM Regulators	Matrisome-associated
MMP12	ECM Regulators	Matrisome-associated
MMP13	ECM Regulators	Matrisome-associated
MMP14	ECM Regulators	Matrisome-associated
MMP15	ECM Regulators	Matrisome-associated
MMP16	ECM Regulators	Matrisome-associated
MMP17	ECM Regulators	Matrisome-associated
MMP19	ECM Regulators	Matrisome-associated
MMP2	ECM Regulators	Matrisome-associated
MMP20	ECM Regulators	Matrisome-associated
MMP21	ECM Regulators	Matrisome-associated
MMP23B	ECM Regulators	Matrisome-associated
MMP24	ECM Regulators	Matrisome-associated
MMP25	ECM Regulators	Matrisome-associated
MMP26	ECM Regulators	Matrisome-associated
MMP27	ECM Regulators	Matrisome-associated
MMP28	ECM Regulators	Matrisome-associated
MMP3	ECM Regulators	Matrisome-associated
MMP7	ECM Regulators	Matrisome-associated
MMP8	ECM Regulators	Matrisome-associated
MMP9	ECM Regulators	Matrisome-associated
NGLY1	ECM Regulators	Matrisome-associated
OGFOD1	ECM Regulators	Matrisome-associated
OGFOD2	ECM Regulators	Matrisome-associated
P3H1	ECM Regulators	Matrisome-associated
P3H2	ECM Regulators	Matrisome-associated
P3H3	ECM Regulators	Matrisome-associated
P4HA1	ECM Regulators	Matrisome-associated
P4HA2	ECM Regulators	Matrisome-associated
P4HA3	ECM Regulators	Matrisome-associated
P4HTM	ECM Regulators	Matrisome-associated
PAMR1	ECM Regulators	Matrisome-associated
PAPPA	ECM Regulators	Matrisome-associated
PAPPA2	ECM Regulators	Matrisome-associated
PCSK5	ECM Regulators	Matrisome-associated
PCSK6	ECM Regulators	Matrisome-associated
PI3	ECM Regulators	Matrisome-associated
PLAT	ECM Regulators	Matrisome-associated
PLAU	ECM Regulators	Matrisome-associated
PLG	ECM Regulators	Matrisome-associated
PLOD1	ECM Regulators	Matrisome-associated
PLOD2	ECM Regulators	Matrisome-associated
PLOD3	ECM Regulators	Matrisome-associated
PRSS1	ECM Regulators	Matrisome-associated
PRSS12	ECM Regulators	Matrisome-associated
PRSS2	ECM Regulators	Matrisome-associated
PRSS3	ECM Regulators	Matrisome-associated
PZP	ECM Regulators	Matrisome-associated
SERPINA1	ECM Regulators	Matrisome-associated
SERPINA10	ECM Regulators	Matrisome-associated
SERPINA11	ECM Regulators	Matrisome-associated
SERPINA12	ECM Regulators	Matrisome-associated
SERPINA2	ECM Regulators	Matrisome-associated
SERPINA3	ECM Regulators	Matrisome-associated
SERPINA4	ECM Regulators	Matrisome-associated
SERPINA5	ECM Regulators	Matrisome-associated
SERPINA6	ECM Regulators	Matrisome-associated
SERPINA7	ECM Regulators	Matrisome-associated
SERPINA9	ECM Regulators	Matrisome-associated
SERPINB1	ECM Regulators	Matrisome-associated
SERPINB10	ECM Regulators	Matrisome-associated
SERPINB11	ECM Regulators	Matrisome-associated
SERPINB12	ECM Regulators	Matrisome-associated
SERPINB13	ECM Regulators	Matrisome-associated
SERPINB2	ECM Regulators	Matrisome-associated
SERPINB3	ECM Regulators	Matrisome-associated
SERPINB4	ECM Regulators	Matrisome-associated
SERPINB5	ECM Regulators	Matrisome-associated
SERPINB6	ECM Regulators	Matrisome-associated
SERPINB7	ECM Regulators	Matrisome-associated
SERPINB8	ECM Regulators	Matrisome-associated
SERPINB9	ECM Regulators	Matrisome-associated
SERPINC1	ECM Regulators	Matrisome-associated
SERPIND1	ECM Regulators	Matrisome-associated
SERPINE1	ECM Regulators	Matrisome-associated
SERPINE2	ECM Regulators	Matrisome-associated
SERPINE3	ECM Regulators	Matrisome-associated
SERPINF1	ECM Regulators	Matrisome-associated
SERPINF2	ECM Regulators	Matrisome-associated
SERPING1	ECM Regulators	Matrisome-associated
SERPINH1	ECM Regulators	Matrisome-associated
SERPINI1	ECM Regulators	Matrisome-associated
SERPINI2	ECM Regulators	Matrisome-associated
SLPI	ECM Regulators	Matrisome-associated
SPAM1	ECM Regulators	Matrisome-associated
ST14	ECM Regulators	Matrisome-associated
SULF1	ECM Regulators	Matrisome-associated
SULF2	ECM Regulators	Matrisome-associated
TGM1	ECM Regulators	Matrisome-associated
TGM2	ECM Regulators	Matrisome-associated
TGM3	ECM Regulators	Matrisome-associated
TGM4	ECM Regulators	Matrisome-associated
TGM5	ECM Regulators	Matrisome-associated
TGM6	ECM Regulators	Matrisome-associated
TGM7	ECM Regulators	Matrisome-associated
TIMP1	ECM Regulators	Matrisome-associated
TIMP2	ECM Regulators	Matrisome-associated
TIMP3	ECM Regulators	Matrisome-associated
TIMP4	ECM Regulators	Matrisome-associated
TLL1	ECM Regulators	Matrisome-associated
TLL2	ECM Regulators	Matrisome-associated
TMPRSS15	ECM Regulators	Matrisome-associated
ANXA1	ECM-affiliated Proteins	Matrisome-associated
ANXA10	ECM-affiliated Proteins	Matrisome-associated
ANXA11	ECM-affiliated Proteins	Matrisome-associated
ANXA13	ECM-affiliated Proteins	Matrisome-associated
ANXA2	ECM-affiliated Proteins	Matrisome-associated
ANXA3	ECM-affiliated Proteins	Matrisome-associated
ANXA4	ECM-affiliated Proteins	Matrisome-associated
ANXA5	ECM-affiliated Proteins	Matrisome-associated
ANXA6	ECM-affiliated Proteins	Matrisome-associated
ANXA7	ECM-affiliated Proteins	Matrisome-associated
ANXA8	ECM-affiliated Proteins	Matrisome-associated
ANXA8L1	ECM-affiliated Proteins	Matrisome-associated
ANXA9	ECM-affiliated Proteins	Matrisome-associated
C1QA	ECM-affiliated Proteins	Matrisome-associated
C1QB	ECM-affiliated Proteins	Matrisome-associated
C1QC	ECM-affiliated Proteins	Matrisome-associated
C1QL1	ECM-affiliated Proteins	Matrisome-associated
C1QL2	ECM-affiliated Proteins	Matrisome-associated
C1QL3	ECM-affiliated Proteins	Matrisome-associated
C1QL4	ECM-affiliated Proteins	Matrisome-associated
C1QTNF1	ECM-affiliated Proteins	Matrisome-associated
C1QTNF2	ECM-affiliated Proteins	Matrisome-associated
C1QTNF3	ECM-affiliated Proteins	Matrisome-associated
C1QTNF4	ECM-affiliated Proteins	Matrisome-associated
C1QTNF5	ECM-affiliated Proteins	Matrisome-associated
C1QTNF6	ECM-affiliated Proteins	Matrisome-associated
C1QTNF7	ECM-affiliated Proteins	Matrisome-associated
C1QTNF8	ECM-affiliated Proteins	Matrisome-associated
C1QTNF9	ECM-affiliated Proteins	Matrisome-associated
CD209	ECM-affiliated Proteins	Matrisome-associated
CLC	ECM-affiliated Proteins	Matrisome-associated
CLEC10A	ECM-affiliated Proteins	Matrisome-associated
CLEC11A	ECM-affiliated Proteins	Matrisome-associated
CLEC12A	ECM-affiliated Proteins	Matrisome-associated
CLEC12B	ECM-affiliated Proteins	Matrisome-associated
CLEC14A	ECM-affiliated Proteins	Matrisome-associated
CLEC17A	ECM-affiliated Proteins	Matrisome-associated
CLEC18A	ECM-affiliated Proteins	Matrisome-associated
CLEC18B	ECM-affiliated Proteins	Matrisome-associated
CLEC18C	ECM-affiliated Proteins	Matrisome-associated
CLEC19A	ECM-affiliated Proteins	Matrisome-associated
CLEC1A	ECM-affiliated Proteins	Matrisome-associated
CLEC1B	ECM-affiliated Proteins	Matrisome-associated
CLEC2A	ECM-affiliated Proteins	Matrisome-associated
CLEC2B	ECM-affiliated Proteins	Matrisome-associated
CLEC2D	ECM-affiliated Proteins	Matrisome-associated
CLEC2L	ECM-affiliated Proteins	Matrisome-associated
CLEC3A	ECM-affiliated Proteins	Matrisome-associated
CLEC3B	ECM-affiliated Proteins	Matrisome-associated
CLEC4A	ECM-affiliated Proteins	Matrisome-associated
CLEC4C	ECM-affiliated Proteins	Matrisome-associated
CLEC4D	ECM-affiliated Proteins	Matrisome-associated
CLEC4E	ECM-affiliated Proteins	Matrisome-associated
CLEC4F	ECM-affiliated Proteins	Matrisome-associated
CLEC4G	ECM-affiliated Proteins	Matrisome-associated
CLEC4M	ECM-affiliated Proteins	Matrisome-associated
CLEC5A	ECM-affiliated Proteins	Matrisome-associated
CLEC6A	ECM-affiliated Proteins	Matrisome-associated
CLEC7A	ECM-affiliated Proteins	Matrisome-associated
CLEC9A	ECM-affiliated Proteins	Matrisome-associated
COLEC10	ECM-affiliated Proteins	Matrisome-associated
COLEC11	ECM-affiliated Proteins	Matrisome-associated
COLEC12	ECM-affiliated Proteins	Matrisome-associated
CSPG4	ECM-affiliated Proteins	Matrisome-associated
CSPG5	ECM-affiliated Proteins	Matrisome-associated
ELFN1	ECM-affiliated Proteins	Matrisome-associated
ELFN2	ECM-affiliated Proteins	Matrisome-associated
EMCN	ECM-affiliated Proteins	Matrisome-associated
FCN1	ECM-affiliated Proteins	Matrisome-associated
FCN2	ECM-affiliated Proteins	Matrisome-associated
FCN3	ECM-affiliated Proteins	Matrisome-associated
FREM1	ECM-affiliated Proteins	Matrisome-associated
FREM2	ECM-affiliated Proteins	Matrisome-associated
FREM3	ECM-affiliated Proteins	Matrisome-associated
GPC1	ECM-affiliated Proteins	Matrisome-associated
GPC2	ECM-affiliated Proteins	Matrisome-associated
GPC3	ECM-affiliated Proteins	Matrisome-associated
GPC4	ECM-affiliated Proteins	Matrisome-associated
GPC5	ECM-affiliated Proteins	Matrisome-associated
GPC6	ECM-affiliated Proteins	Matrisome-associated
GREM1	ECM-affiliated Proteins	Matrisome-associated
GRIFIN	ECM-affiliated Proteins	Matrisome-associated
HPX	ECM-affiliated Proteins	Matrisome-associated
ITLN1	ECM-affiliated Proteins	Matrisome-associated
ITLN2	ECM-affiliated Proteins	Matrisome-associated
LGALS1	ECM-affiliated Proteins	Matrisome-associated
LGALS12	ECM-affiliated Proteins	Matrisome-associated
LGALS13	ECM-affiliated Proteins	Matrisome-associated
LGALS14	ECM-affiliated Proteins	Matrisome-associated
LGALS16	ECM-affiliated Proteins	Matrisome-associated
LGALS2	ECM-affiliated Proteins	Matrisome-associated
LGALS3	ECM-affiliated Proteins	Matrisome-associated
LGALS4	ECM-affiliated Proteins	Matrisome-associated
LGALS7	ECM-affiliated Proteins	Matrisome-associated
LGALS8	ECM-affiliated Proteins	Matrisome-associated
LGALS9	ECM-affiliated Proteins	Matrisome-associated
LGALS9B	ECM-affiliated Proteins	Matrisome-associated
LGALS9C	ECM-affiliated Proteins	Matrisome-associated
LGALSL	ECM-affiliated Proteins	Matrisome-associated
LMAN1	ECM-affiliated Proteins	Matrisome-associated
LMAN1L	ECM-affiliated Proteins	Matrisome-associated
MBL2	ECM-affiliated Proteins	Matrisome-associated
MUC1	ECM-affiliated Proteins	Matrisome-associated
MUC12	ECM-affiliated Proteins	Matrisome-associated
MUC13	ECM-affiliated Proteins	Matrisome-associated
MUC15	ECM-affiliated Proteins	Matrisome-associated
MUC16	ECM-affiliated Proteins	Matrisome-associated
MUC17	ECM-affiliated Proteins	Matrisome-associated
MUC19	ECM-affiliated Proteins	Matrisome-associated
MUC2	ECM-affiliated Proteins	Matrisome-associated
MUC20	ECM-affiliated Proteins	Matrisome-associated
MUC21	ECM-affiliated Proteins	Matrisome-associated
MUC22	ECM-affiliated Proteins	Matrisome-associated
MUC3A	ECM-affiliated Proteins	Matrisome-associated
MUC4	ECM-affiliated Proteins	Matrisome-associated
MUC5AC	ECM-affiliated Proteins	Matrisome-associated
MUC5B	ECM-affiliated Proteins	Matrisome-associated
MUC6	ECM-affiliated Proteins	Matrisome-associated
MUC7	ECM-affiliated Proteins	Matrisome-associated
MUC8	ECM-affiliated Proteins	Matrisome-associated
MUCL1	ECM-affiliated Proteins	Matrisome-associated
OPRPN	ECM-affiliated Proteins	Matrisome-associated
OVGP1	ECM-affiliated Proteins	Matrisome-associated
PARM1	ECM-affiliated Proteins	Matrisome-associated
PLXDC1	ECM-affiliated Proteins	Matrisome-associated
PLXDC2	ECM-affiliated Proteins	Matrisome-associated
PLXNA1	ECM-affiliated Proteins	Matrisome-associated
PLXNA2	ECM-affiliated Proteins	Matrisome-associated
PLXNA3	ECM-affiliated Proteins	Matrisome-associated
PLXNA4	ECM-affiliated Proteins	Matrisome-associated
PLXNB1	ECM-affiliated Proteins	Matrisome-associated
PLXNB2	ECM-affiliated Proteins	Matrisome-associated
PLXNB3	ECM-affiliated Proteins	Matrisome-associated
PLXNC1	ECM-affiliated Proteins	Matrisome-associated
PLXND1	ECM-affiliated Proteins	Matrisome-associated
REG1A	ECM-affiliated Proteins	Matrisome-associated
REG1B	ECM-affiliated Proteins	Matrisome-associated
REG3A	ECM-affiliated Proteins	Matrisome-associated
REG3G	ECM-affiliated Proteins	Matrisome-associated
REG4	ECM-affiliated Proteins	Matrisome-associated
SDC1	ECM-affiliated Proteins	Matrisome-associated
SDC2	ECM-affiliated Proteins	Matrisome-associated
SDC3	ECM-affiliated Proteins	Matrisome-associated
SDC4	ECM-affiliated Proteins	Matrisome-associated
SEMA3A	ECM-affiliated Proteins	Matrisome-associated
SEMA3B	ECM-affiliated Proteins	Matrisome-associated
SEMA3C	ECM-affiliated Proteins	Matrisome-associated
SEMA3D	ECM-affiliated Proteins	Matrisome-associated
SEMA3E	ECM-affiliated Proteins	Matrisome-associated
SEMA3F	ECM-affiliated Proteins	Matrisome-associated
SEMA3G	ECM-affiliated Proteins	Matrisome-associated
SEMA4A	ECM-affiliated Proteins	Matrisome-associated
SEMA4B	ECM-affiliated Proteins	Matrisome-associated
SEMA4C	ECM-affiliated Proteins	Matrisome-associated
SEMA4D	ECM-affiliated Proteins	Matrisome-associated
SEMA4F	ECM-affiliated Proteins	Matrisome-associated
SEMA4G	ECM-affiliated Proteins	Matrisome-associated
SEMA5A	ECM-affiliated Proteins	Matrisome-associated
SEMA5B	ECM-affiliated Proteins	Matrisome-associated
SEMA6A	ECM-affiliated Proteins	Matrisome-associated
SEMA6B	ECM-affiliated Proteins	Matrisome-associated
SEMA6C	ECM-affiliated Proteins	Matrisome-associated
SEMA6D	ECM-affiliated Proteins	Matrisome-associated
SEMA7A	ECM-affiliated Proteins	Matrisome-associated
SFTA2	ECM-affiliated Proteins	Matrisome-associated
SFTA3	ECM-affiliated Proteins	Matrisome-associated
SFTPA1	ECM-affiliated Proteins	Matrisome-associated
SFTPA2	ECM-affiliated Proteins	Matrisome-associated
SFTPB	ECM-affiliated Proteins	Matrisome-associated
SFTPC	ECM-affiliated Proteins	Matrisome-associated
SFTPD	ECM-affiliated Proteins	Matrisome-associated
AMH	Secreted Factors	Matrisome-associated
ANGPT1	Secreted Factors	Matrisome-associated
ANGPT2	Secreted Factors	Matrisome-associated
ANGPT4	Secreted Factors	Matrisome-associated
ANGPTL1	Secreted Factors	Matrisome-associated
ANGPTL2	Secreted Factors	Matrisome-associated
ANGPTL3	Secreted Factors	Matrisome-associated
ANGPTL4	Secreted Factors	Matrisome-associated
ANGPTL5	Secreted Factors	Matrisome-associated
ANGPTL6	Secreted Factors	Matrisome-associated
ANGPTL7	Secreted Factors	Matrisome-associated
AREG	Secreted Factors	Matrisome-associated
ARTN	Secreted Factors	Matrisome-associated
BDNF	Secreted Factors	Matrisome-associated
BMP10	Secreted Factors	Matrisome-associated
BMP15	Secreted Factors	Matrisome-associated
BMP2	Secreted Factors	Matrisome-associated
BMP3	Secreted Factors	Matrisome-associated
BMP4	Secreted Factors	Matrisome-associated
BMP5	Secreted Factors	Matrisome-associated
BMP6	Secreted Factors	Matrisome-associated
BMP7	Secreted Factors	Matrisome-associated
BMP8A	Secreted Factors	Matrisome-associated
BMP8B	Secreted Factors	Matrisome-associated
BRINP2	Secreted Factors	Matrisome-associated
BRINP3	Secreted Factors	Matrisome-associated
BTC	Secreted Factors	Matrisome-associated
C1QTNF9B	Secreted Factors	Matrisome-associated
CBLN1	Secreted Factors	Matrisome-associated
CBLN2	Secreted Factors	Matrisome-associated
CBLN3	Secreted Factors	Matrisome-associated
CBLN4	Secreted Factors	Matrisome-associated
CCBE1	Secreted Factors	Matrisome-associated
CCL1	Secreted Factors	Matrisome-associated
CCL11	Secreted Factors	Matrisome-associated
CCL13	Secreted Factors	Matrisome-associated
CCL14	Secreted Factors	Matrisome-associated
CCL15	Secreted Factors	Matrisome-associated
CCL16	Secreted Factors	Matrisome-associated
CCL17	Secreted Factors	Matrisome-associated
CCL18	Secreted Factors	Matrisome-associated
CCL19	Secreted Factors	Matrisome-associated
CCL2	Secreted Factors	Matrisome-associated
CCL20	Secreted Factors	Matrisome-associated
CCL21	Secreted Factors	Matrisome-associated
CCL22	Secreted Factors	Matrisome-associated
CCL23	Secreted Factors	Matrisome-associated
CCL24	Secreted Factors	Matrisome-associated
CCL25	Secreted Factors	Matrisome-associated
CCL26	Secreted Factors	Matrisome-associated
CCL27	Secreted Factors	Matrisome-associated
CCL28	Secreted Factors	Matrisome-associated
CCL3	Secreted Factors	Matrisome-associated
CCL3L3	Secreted Factors	Matrisome-associated
CCL4	Secreted Factors	Matrisome-associated
CCL4L1	Secreted Factors	Matrisome-associated
CCL4L2	Secreted Factors	Matrisome-associated
CCL5	Secreted Factors	Matrisome-associated
CCL7	Secreted Factors	Matrisome-associated
CCL8	Secreted Factors	Matrisome-associated
CFC1	Secreted Factors	Matrisome-associated
CFC1B	Secreted Factors	Matrisome-associated
CHRD	Secreted Factors	Matrisome-associated
CHRDL1	Secreted Factors	Matrisome-associated
CHRDL2	Secreted Factors	Matrisome-associated
CLCF1	Secreted Factors	Matrisome-associated
CNTF	Secreted Factors	Matrisome-associated
CRHBP	Secreted Factors	Matrisome-associated
CRIPTO	Secreted Factors	Matrisome-associated
CRLF1	Secreted Factors	Matrisome-associated
CRLF3	Secreted Factors	Matrisome-associated
CRNN	Secreted Factors	Matrisome-associated
CSF1	Secreted Factors	Matrisome-associated
CSF2	Secreted Factors	Matrisome-associated
CSF3	Secreted Factors	Matrisome-associated
CSH1	Secreted Factors	Matrisome-associated
CSH2	Secreted Factors	Matrisome-associated
CSHL1	Secreted Factors	Matrisome-associated
CTF1	Secreted Factors	Matrisome-associated
CX3CL1	Secreted Factors	Matrisome-associated
CXCL1	Secreted Factors	Matrisome-associated
CXCL10	Secreted Factors	Matrisome-associated
CXCL11	Secreted Factors	Matrisome-associated
CXCL12	Secreted Factors	Matrisome-associated
CXCL13	Secreted Factors	Matrisome-associated
CXCL14	Secreted Factors	Matrisome-associated
CXCL2	Secreted Factors	Matrisome-associated
CXCL3	Secreted Factors	Matrisome-associated
CXCL5	Secreted Factors	Matrisome-associated
CXCL6	Secreted Factors	Matrisome-associated
CXCL8	Secreted Factors	Matrisome-associated
CXCL9	Secreted Factors	Matrisome-associated
DHH	Secreted Factors	Matrisome-associated
EBI3	Secreted Factors	Matrisome-associated
EDA	Secreted Factors	Matrisome-associated
EGF	Secreted Factors	Matrisome-associated
EGFL6	Secreted Factors	Matrisome-associated
EGFL7	Secreted Factors	Matrisome-associated
EGFL8	Secreted Factors	Matrisome-associated
EPGN	Secreted Factors	Matrisome-associated
EPO	Secreted Factors	Matrisome-associated
EREG	Secreted Factors	Matrisome-associated
FASLG	Secreted Factors	Matrisome-associated
FGF1	Secreted Factors	Matrisome-associated
FGF10	Secreted Factors	Matrisome-associated
FGF11	Secreted Factors	Matrisome-associated
FGF12	Secreted Factors	Matrisome-associated
FGF13	Secreted Factors	Matrisome-associated
FGF14	Secreted Factors	Matrisome-associated
FGF16	Secreted Factors	Matrisome-associated
FGF17	Secreted Factors	Matrisome-associated
FGF18	Secreted Factors	Matrisome-associated
FGF19	Secreted Factors	Matrisome-associated
FGF2	Secreted Factors	Matrisome-associated
FGF20	Secreted Factors	Matrisome-associated
FGF21	Secreted Factors	Matrisome-associated
FGF22	Secreted Factors	Matrisome-associated
FGF23	Secreted Factors	Matrisome-associated
FGF3	Secreted Factors	Matrisome-associated
FGF4	Secreted Factors	Matrisome-associated
FGF5	Secreted Factors	Matrisome-associated
FGF6	Secreted Factors	Matrisome-associated
FGF7	Secreted Factors	Matrisome-associated
FGF8	Secreted Factors	Matrisome-associated
FGF9	Secreted Factors	Matrisome-associated
FGFBP1	Secreted Factors	Matrisome-associated
FGFBP2	Secreted Factors	Matrisome-associated
FGFBP3	Secreted Factors	Matrisome-associated
FLG	Secreted Factors	Matrisome-associated
FLG2	Secreted Factors	Matrisome-associated
FLT3LG	Secreted Factors	Matrisome-associated
FRZB	Secreted Factors	Matrisome-associated
FST	Secreted Factors	Matrisome-associated
FSTL1	Secreted Factors	Matrisome-associated
FSTL3	Secreted Factors	Matrisome-associated
GDF1	Secreted Factors	Matrisome-associated
GDF10	Secreted Factors	Matrisome-associated
GDF11	Secreted Factors	Matrisome-associated
GDF15	Secreted Factors	Matrisome-associated
GDF2	Secreted Factors	Matrisome-associated
GDF3	Secreted Factors	Matrisome-associated
GDF5	Secreted Factors	Matrisome-associated
GDF6	Secreted Factors	Matrisome-associated
GDF7	Secreted Factors	Matrisome-associated
GDF9	Secreted Factors	Matrisome-associated
GDNF	Secreted Factors	Matrisome-associated
GH1	Secreted Factors	Matrisome-associated
GH2	Secreted Factors	Matrisome-associated
HBEGF	Secreted Factors	Matrisome-associated
HCFC1	Secreted Factors	Matrisome-associated
HCFC2	Secreted Factors	Matrisome-associated
HGF	Secreted Factors	Matrisome-associated
HGFAC	Secreted Factors	Matrisome-associated
HHIP	Secreted Factors	Matrisome-associated
HRNR	Secreted Factors	Matrisome-associated
IFNA1	Secreted Factors	Matrisome-associated
IFNA10	Secreted Factors	Matrisome-associated
IFNA13	Secreted Factors	Matrisome-associated
IFNA14	Secreted Factors	Matrisome-associated
IFNA16	Secreted Factors	Matrisome-associated
IFNA17	Secreted Factors	Matrisome-associated
IFNA2	Secreted Factors	Matrisome-associated
IFNA21	Secreted Factors	Matrisome-associated
IFNA4	Secreted Factors	Matrisome-associated
IFNA5	Secreted Factors	Matrisome-associated
IFNA6	Secreted Factors	Matrisome-associated
IFNA7	Secreted Factors	Matrisome-associated
IFNA8	Secreted Factors	Matrisome-associated
IFNB1	Secreted Factors	Matrisome-associated
IFNE	Secreted Factors	Matrisome-associated
IFNG	Secreted Factors	Matrisome-associated
IFNK	Secreted Factors	Matrisome-associated
IFNW1	Secreted Factors	Matrisome-associated
IGF1	Secreted Factors	Matrisome-associated
IGF2	Secreted Factors	Matrisome-associated
IHH	Secreted Factors	Matrisome-associated
IL10	Secreted Factors	Matrisome-associated
IL11	Secreted Factors	Matrisome-associated
IL12A	Secreted Factors	Matrisome-associated
IL12B	Secreted Factors	Matrisome-associated
IL13	Secreted Factors	Matrisome-associated
IL15	Secreted Factors	Matrisome-associated
IL16	Secreted Factors	Matrisome-associated
IL17A	Secreted Factors	Matrisome-associated
IL17B	Secreted Factors	Matrisome-associated
IL17C	Secreted Factors	Matrisome-associated
IL17D	Secreted Factors	Matrisome-associated
IL17F	Secreted Factors	Matrisome-associated
IL18	Secreted Factors	Matrisome-associated
IL19	Secreted Factors	Matrisome-associated
IL1A	Secreted Factors	Matrisome-associated
IL1B	Secreted Factors	Matrisome-associated
IL1F10	Secreted Factors	Matrisome-associated
IL1RN	Secreted Factors	Matrisome-associated
IL2	Secreted Factors	Matrisome-associated
IL20	Secreted Factors	Matrisome-associated
IL22	Secreted Factors	Matrisome-associated
IL23A	Secreted Factors	Matrisome-associated
IL24	Secreted Factors	Matrisome-associated
IL25	Secreted Factors	Matrisome-associated
IL26	Secreted Factors	Matrisome-associated
IL3	Secreted Factors	Matrisome-associated
IL34	Secreted Factors	Matrisome-associated
IL36A	Secreted Factors	Matrisome-associated
IL36B	Secreted Factors	Matrisome-associated
IL36G	Secreted Factors	Matrisome-associated
IL36RN	Secreted Factors	Matrisome-associated
IL37	Secreted Factors	Matrisome-associated
IL4	Secreted Factors	Matrisome-associated
IL5	Secreted Factors	Matrisome-associated
IL6	Secreted Factors	Matrisome-associated
IL7	Secreted Factors	Matrisome-associated
IL9	Secreted Factors	Matrisome-associated
INHA	Secreted Factors	Matrisome-associated
INHBA	Secreted Factors	Matrisome-associated
INHBB	Secreted Factors	Matrisome-associated
INHBC	Secreted Factors	Matrisome-associated
INHBE	Secreted Factors	Matrisome-associated
INS	Secreted Factors	Matrisome-associated
INS-IGF2	Secreted Factors	Matrisome-associated
INSL3	Secreted Factors	Matrisome-associated
INSL5	Secreted Factors	Matrisome-associated
INSL6	Secreted Factors	Matrisome-associated
ISM1	Secreted Factors	Matrisome-associated
ISM2	Secreted Factors	Matrisome-associated
KITLG	Secreted Factors	Matrisome-associated
LEFTY1	Secreted Factors	Matrisome-associated
LEFTY2	Secreted Factors	Matrisome-associated
LEP	Secreted Factors	Matrisome-associated
LIF	Secreted Factors	Matrisome-associated
LTA	Secreted Factors	Matrisome-associated
LTB	Secreted Factors	Matrisome-associated
MDK	Secreted Factors	Matrisome-associated
MEGF10	Secreted Factors	Matrisome-associated
MEGF11	Secreted Factors	Matrisome-associated
MEGF6	Secreted Factors	Matrisome-associated
MEGF8	Secreted Factors	Matrisome-associated
MEGF9	Secreted Factors	Matrisome-associated
MST1	Secreted Factors	Matrisome-associated
MST1L	Secreted Factors	Matrisome-associated
MSTN	Secreted Factors	Matrisome-associated
NGF	Secreted Factors	Matrisome-associated
NODAL	Secreted Factors	Matrisome-associated
NRG1	Secreted Factors	Matrisome-associated
NRG2	Secreted Factors	Matrisome-associated
NRG3	Secreted Factors	Matrisome-associated
NRG4	Secreted Factors	Matrisome-associated
NRTN	Secreted Factors	Matrisome-associated
NTF3	Secreted Factors	Matrisome-associated
NTF4	Secreted Factors	Matrisome-associated
OSM	Secreted Factors	Matrisome-associated
PDGFA	Secreted Factors	Matrisome-associated
PDGFB	Secreted Factors	Matrisome-associated
PDGFC	Secreted Factors	Matrisome-associated
PDGFD	Secreted Factors	Matrisome-associated
PF4	Secreted Factors	Matrisome-associated
PF4V1	Secreted Factors	Matrisome-associated
PGF	Secreted Factors	Matrisome-associated
PIK3IP1	Secreted Factors	Matrisome-associated
PPBP	Secreted Factors	Matrisome-associated
PRL	Secreted Factors	Matrisome-associated
PSPN	Secreted Factors	Matrisome-associated
PTN	Secreted Factors	Matrisome-associated
RPTN	Secreted Factors	Matrisome-associated
S100A1	Secreted Factors	Matrisome-associated
S100A10	Secreted Factors	Matrisome-associated
S100A11	Secreted Factors	Matrisome-associated
S100A12	Secreted Factors	Matrisome-associated
S100A13	Secreted Factors	Matrisome-associated
S100A14	Secreted Factors	Matrisome-associated
S100A16	Secreted Factors	Matrisome-associated
S100A2	Secreted Factors	Matrisome-associated
S100A3	Secreted Factors	Matrisome-associated
S100A4	Secreted Factors	Matrisome-associated
S100A5	Secreted Factors	Matrisome-associated
S100A6	Secreted Factors	Matrisome-associated
S100A7	Secreted Factors	Matrisome-associated
S100A7A	Secreted Factors	Matrisome-associated
S100A7L2	Secreted Factors	Matrisome-associated
S100A8	Secreted Factors	Matrisome-associated
S100A9	Secreted Factors	Matrisome-associated
S100B	Secreted Factors	Matrisome-associated
S100G	Secreted Factors	Matrisome-associated
S100P	Secreted Factors	Matrisome-associated
S100Z	Secreted Factors	Matrisome-associated
SCUBE1	Secreted Factors	Matrisome-associated
SCUBE2	Secreted Factors	Matrisome-associated
SCUBE3	Secreted Factors	Matrisome-associated
SFRP1	Secreted Factors	Matrisome-associated
SFRP2	Secreted Factors	Matrisome-associated
SFRP4	Secreted Factors	Matrisome-associated
SFRP5	Secreted Factors	Matrisome-associated
SHH	Secreted Factors	Matrisome-associated
TCHH	Secreted Factors	Matrisome-associated
TCHHL1	Secreted Factors	Matrisome-associated
TGFA	Secreted Factors	Matrisome-associated
TGFB1	Secreted Factors	Matrisome-associated
TGFB2	Secreted Factors	Matrisome-associated
TGFB3	Secreted Factors	Matrisome-associated
THPO	Secreted Factors	Matrisome-associated
TNF	Secreted Factors	Matrisome-associated
TNFSF10	Secreted Factors	Matrisome-associated
TNFSF11	Secreted Factors	Matrisome-associated
TNFSF12	Secreted Factors	Matrisome-associated
TNFSF13	Secreted Factors	Matrisome-associated
TNFSF13B	Secreted Factors	Matrisome-associated
TNFSF14	Secreted Factors	Matrisome-associated
TNFSF15	Secreted Factors	Matrisome-associated
TNFSF18	Secreted Factors	Matrisome-associated
TNFSF4	Secreted Factors	Matrisome-associated
TNFSF8	Secreted Factors	Matrisome-associated
TNFSF9	Secreted Factors	Matrisome-associated
TPO	Secreted Factors	Matrisome-associated
VEGFA	Secreted Factors	Matrisome-associated
VEGFB	Secreted Factors	Matrisome-associated
VEGFC	Secreted Factors	Matrisome-associated
VEGFD	Secreted Factors	Matrisome-associated
VWC2	Secreted Factors	Matrisome-associated
VWC2L	Secreted Factors	Matrisome-associated
WFIKKN1	Secreted Factors	Matrisome-associated
WFIKKN2	Secreted Factors	Matrisome-associated
WIF1	Secreted Factors	Matrisome-associated
WNT1	Secreted Factors	Matrisome-associated
WNT10A	Secreted Factors	Matrisome-associated
WNT10B	Secreted Factors	Matrisome-associated
WNT11	Secreted Factors	Matrisome-associated
WNT16	Secreted Factors	Matrisome-associated
WNT2	Secreted Factors	Matrisome-associated
WNT2B	Secreted Factors	Matrisome-associated
WNT3	Secreted Factors	Matrisome-associated
WNT3A	Secreted Factors	Matrisome-associated
WNT4	Secreted Factors	Matrisome-associated
WNT5A	Secreted Factors	Matrisome-associated
WNT5B	Secreted Factors	Matrisome-associated
WNT6	Secreted Factors	Matrisome-associated
WNT7A	Secreted Factors	Matrisome-associated
WNT7B	Secreted Factors	Matrisome-associated
WNT8A	Secreted Factors	Matrisome-associated
WNT8B	Secreted Factors	Matrisome-associated
WNT9A	Secreted Factors	Matrisome-associated
WNT9B	Secreted Factors	Matrisome-associated
XCL1	Secreted Factors	Matrisome-associated
XCL2	Secreted Factors	Matrisome-associated
ZFP91	Secreted Factors	Matrisome-associated

## Sheet: Table S8
Cohort	ID	Description	rank	leading_edge	core_enrichment	setSize	enrichmentScore	NES	pvalue	p.adjust	qvalue			Cohort	ID	Description	rank	leading_edge	core_enrichment	setSize	enrichmentScore	NES	pvalue	p.adjust	qvalue			Cohort	ID	Description	rank	leading_edge	core_enrichment	setSize	enrichmentScore	NES	pvalue	p.adjust	qvalue
MASLD-FGF21up	hsa00190	Oxidative phosphorylation	4051	tags=89%, list=50%, signal=45%	126328/1337/4714/90423/1346/521/10975/54205/1340/5464/533/10312/7386/9296/1349/9114/4696/4704/4715/515/537/4728/514/27089/1345/4712/27068/4694/374291/535/516/4695/517/522/10632/4708/4707/6391/539/506/51382/1353/64077/51606/529/7388/155066/1350/4725/7381/440567/1537/6392/4717	61	0.42317	3.14921	6.11608e-08	1.97549e-05	1.56443e-05			MASLD-FGF21down	hsa04512	ECM-receptor interaction	2334	tags=79%, list=32%, signal=54%	9899/10319/3914/3690/3909/375790/6696/3913/1277/1292/3911/3918/1287/3688/3691/1299/7448/3339/22801/1284/1278/7148/3908/341640/6382/3675/3915/3693/1605/1282	38	0.472568	2.8781	0.000273539	0.042125	0.0334005			MASLD-FGF21unchange	hsa00040	Pentose and glucuronate interconversions	289	tags=25%, list=3%, signal=24%	57016/441282/54578/54658/54600/54657	24	0.523461	2.80378	1.04562e-05	0.00145796	0.00131348
MASLD-FGF21up	hsa05012	Parkinson disease	4051	tags=75%, list=50%, signal=38%	347733/29985/1812/126328/1337/5687/4714/7280/1346/3309/5413/5688/1843/581/5708/1649/10975/54205/84790/1340/7979/10383/7846/5707/6233/7386/5682/1349/10213/4696/10105/4704/7922/5684/5693/818/468/5706/5719/816/4715/515/10376/4728/514/5705/5714/7157/27089/5691/1345/4712/3799/4694/374291/598/516/4695/517/522/57181/5702/1616/4708/4707/6391/539/5713/506/5700/5704/9246/201266/65018/27173/7388/9927/203068…	121	0.296053	2.80046	3.88918e-07	6.28102e-05	4.97405e-05			MASLD-FGF21down	hsa00052	Galactose metabolism	98	tags=18%, list=1%, signal=17%	57016/2645/5211	17	0.64166	2.79608	0.000269227	0.042125	0.0334005			MASLD-FGF21unchange	hsa04512	ECM-receptor interaction	2705	tags=52%, list=23%, signal=40%	3914/10319/3690/3913/375790/341640/3909/6696/7148/3161/1277/2335/1292/7058/255743/3908/3685/1299/7448/6382/1284/1293/1278/1282/3688/1287/3695/3911/1605/3691/3693/3655/3915/22801/3339	67	0.33271	2.78033	1.02369e-05	0.00145796	0.00131348
MASLD-FGF21up	hsa03050	Proteasome	3330	tags=92%, list=41%, signal=55%	5687/5699/5688/5698/5708/7979/5707/5682/5721/10213/5684/5693/5706/5719/5696/5705/51371/5714/5691/10197/5702/5713/5700/5704	26	0.516595	2.78261	2.99764e-05	0.00193647	0.00153353			MASLD-FGF21down	hsa00051	Fructose and mannose metabolism	2006	tags=65%, list=28%, signal=47%	57016/5211/80201/57103/26007/29925/226/5210/3101/5214/230/3795/6652	20	0.562512	2.61636	0.00271835	0.125152	0.0992316			MASLD-FGF21unchange	hsa03410	Base excision repair	4873	tags=83%, list=42%, signal=48%	5424/4968/143/4350/57804/5111/11284/5425/252969/2237/5427/5983/3978/27343/8930/79661/7515/10039/142/5426/54936/5428/5982/11232/5981	30	0.452656	2.68137	3.47695e-05	0.00289456	0.00260772
MASLD-FGF21up	hsa05010	Alzheimer disease	4006	tags=68%, list=49%, signal=35%	4023/2906/347733/7474/2535/8517/10023/7481/29985/126328/54361/7124/1337/5687/823/4714/7280/7976/283106/9821/1346/7472/572/5688/3553/5708/1649/10975/54205/84790/1340/7979/2597/10383/5605/7846/824/5707/55062/3265/1454/8313/7386/60673/5296/55626/776/5682/1349/10213/4696/10105/4704/7186/5534/7922/5684/5693/840/2475/468/5706/5719/10313/4715/55851/515/29982/1460/10376/4728/514/369/5705/5714/9776/27089/…	183	0.21713	2.37417	1.81019e-05	0.00170301	0.00134864			MASLD-FGF21down	hsa00790	Folate biosynthesis	1	tags=9%, list=0%, signal=9%	57016	11	0.673941	2.48523	0.003642	0.125152	0.0992316			MASLD-FGF21unchange	hsa04142	Lysosome	4908	tags=72%, list=43%, signal=42%	8372/20/2720/4125/6272/410/9114/8907/3482/1509/1511/4074/5660/10312/8943/57192/535/162/22901/54/1513/1497/23163/1212/8722/23659/7805/9179/51172/8218/5476/1174/1777/2548/2717/23431/4126/8906/53/10947/3073/1512/79158/6609/26985/23457/2799/1200/9516/3916/10239/4668/26503/6448/138050/84572/2760	79	0.296211	2.57812	1.31348e-05	0.00145796	0.00131348
MASLD-FGF21up	hsa05022	Pathways of neurodegeneration - multiple diseases	4006	tags=68%, list=49%, signal=35%	2906/347733/7474/2535/10023/7481/126328/54361/7124/1337/5687/823/4714/7280/7976/283106/9821/1346/7472/572/2892/84557/3309/5413/5688/2877/3553/581/5708/1649/10975/54205/84790/1340/7979/2876/10383/84134/5605/7846/824/5707/5600/55062/3265/6233/127602/1454/8313/7386/60673/55626/776/5682/1349/10213/4696/10105/4704/7186/5534/5684/5693/840/818/2878/2475/468/5706/8878/5719/816/578/4715/10121/515/29982/14…	220	0.205584	2.33639	2.10899e-05	0.00170301	0.00134864			MASLD-FGF21down	hsa01200	Carbon metabolism	3675	tags=82%, list=50%, signal=41%	2645/5211/5313/55902/4199/2027/2747/2023/2875/80201/26007/113675/7086/2731/2539/1431/35/4967/50/5315/5226/2821/226/3101/5223/132158/5091/5214/189/230/283871/3418/25796/2597/4191/48/6888/3421/5230/5096/8802/6389/8310/5213/7167/26227/1743/6472/1892/55753/3420	62	0.33666	2.43764	0.00437448	0.125152	0.0992316			MASLD-FGF21unchange	hsa05322	Systemic lupus erythematosus	3236	tags=53%, list=28%, signal=38%	721/720/8340/8343/8345/317772/8367/8352/8339/8338/733/8349/8336/8331/1511/8347/7124/8348/8370/8334/55506/8365/8337/8364/8970/85236/8329/3018/8358/55766/87/81/3111/3108/714/718/8350/126961/3123/8342/3118	78	0.288324	2.4944	6.51376e-05	0.00433816	0.00390825
MASLD-FGF21up	hsa04141	Protein processing in endoplasmic reticulum	4035	tags=76%, list=50%, signal=39%	26232/91319/3320/1409/823/10525/23190/3310/10905/3309/7466/3312/64374/581/1649/10952/7991/824/29927/9601/3301/80700/2923/6748/10961/5034/56893/55666/3300/7186/6184/55829/10273/746/258010/26270/468/811/578/51009/9632/22824/11253/3326/7415/10134/9978/10113/51726/10970/10808/7993/9532/6746/165324/79139/6747/6185/267/58505/10484/27248/23480/1388/10130/1410/84061/5609/9373/64215/573	93	0.270403	2.33001	0.000177642	0.00717229	0.00567986			MASLD-FGF21down	hsa00561	Glycerolipid metabolism	33	tags=7%, list=0%, signal=7%	57016/4023	29	0.441943	2.41567	0.0092829	0.160899	0.127575			MASLD-FGF21unchange	hsa00052	Galactose metabolism	20	tags=17%, list=0%, signal=17%	57016/441282/2645/5211	24	0.462623	2.47792	0.000212244	0.0109173	0.00983545
MASLD-FGF21up	hsa05016	Huntington disease	4051	tags=72%, list=50%, signal=37%	347733/27113/126328/1337/5687/4714/7280/5434/9821/1346/2892/5688/2877/5441/581/5708/10975/54205/84790/1340/7979/2876/10383/7846/5707/55062/127602/5439/7386/60673/55626/5682/1349/5436/10213/4696/10105/4704/7186/1212/5684/5693/2878/2475/5706/5719/4715/10121/515/1175/29982/55860/10376/10488/10126/4728/514/5705/5440/5714/9776/7157/27089/5691/22863/1345/4712/7052/3799/4694/374291/10120/516/4695/517/52…	145	0.230103	2.32086	8.25798e-05	0.00444555	0.00352051			MASLD-FGF21down	hsa00040	Pentose and glucuronate interconversions	194	tags=36%, list=3%, signal=35%	57016/54578/54600/54657/54658	14	0.566646	2.31113	0.0270079	0.195331	0.154876			MASLD-FGF21unchange	hsa03030	DNA replication	5116	tags=81%, list=44%, signal=45%	5424/4171/4174/57804/246243/5111/4175/4176/10535/5558/5425/4173/2237/23649/4172/5427/5983/3978/5426/5557/5982/6117/6118/5981/5422	31	0.395737	2.37049	0.000419954	0.0155383	0.0139985
MASLD-FGF21up	hsa03010	Ribosome	3957	tags=85%, list=49%, signal=44%	6139/6182/6133/6231/6176/6144/51263/6201/51065/6208/6154/10573/6233/25873/6166/28998/64969/6132/6183/3921/6128/6187/51264/55052/200916/6147/6191/51021/6223/6229/6164/51081/54460/65008/6129/6168/6138/65003/6157/64968/6218/6206/6167/6205/6188/6161/6152/6130/6207/55168/64965/6222/6136/6165/6135/6160/29088	67	0.287476	2.24826	0.000978972	0.0316208	0.0250411			MASLD-FGF21down	hsa05230	Central carbon metabolism in cancer	2123	tags=68%, list=29%, signal=48%	2645/5211/2064/51548/80201/57103/9123/8140/2539/5605/208/5315/3101/5223/5159/2475/5214/27165/3091/5295/3418	31	0.411497	2.30423	0.0255213	0.195331	0.154876			MASLD-FGF21unchange	hsa05230	Central carbon metabolism in cancer	4643	tags=70%, list=40%, signal=42%	2645/5211/5979/2064/7157/208/5605/5156/8140/80201/2475/57103/51548/3948/2539/5296/2744/5159/2263/3418/5223/3101/5315/5595/9123/23410/8503/3265/5214/207/5160/2261/3091	47	0.311963	2.25254	0.0014614	0.0374342	0.0337245
MASLD-FGF21up	hsa03320	PPAR signaling pathway	672	tags=32%, list=8%, signal=29%	4023/2167/729359/2182/4199/3157/2171/2168/1581/6319/9415/123/23305/10999	44	0.339425	2.23992	0.0013322	0.0391183	0.0309785			MASLD-FGF21down	hsa04820	Cytoskeleton in muscle cells	2682	tags=65%, list=37%, signal=42%	8557/1837/3690/375790/64423/5339/1277/1292/84823/2027/1287/4604/6709/3688/2199/84675/2023/7791/3691/1299/4000/3339/79784/22801/1284/1278/476/1281/7094/84033/6443/10529/3908/57731/6712/4627/161176/1832/6382/5318/3675/6640/3693/1605/1282/271/284217/91010/1290/3678/25777	78	0.293731	2.28219	0.00487604	0.125152	0.0992316			MASLD-FGF21unchange	hsa00051	Fructose and mannose metabolism	20	tags=11%, list=0%, signal=11%	57016/441282/5211	28	0.392644	2.2281	0.000683652	0.0223757	0.0201583
MASLD-FGF21up	hsa05014	Amyotrophic lateral sclerosis	3955	tags=67%, list=49%, signal=35%	2906/347733/126328/7124/1337/5687/4714/7280/9821/1346/572/84557/3309/5688/2877/581/5708/1649/10975/54205/84790/1340/7979/23636/2876/10383/84134/7846/5707/5600/55062/127602/7386/60673/55626/56893/5682/1349/10213/4696/4704/7186/5534/5684/5693/129401/2878/2475/468/5706/8878/5719/4715/10121/515/29982/55860/10376/10126/4728/514/9688/5705/7415/5714/9776/7157/27089/5691/22863/1345/4712/3799/4694/6428/37…	172	0.208819	2.23506	0.000104338	0.00481448	0.00381267			MASLD-FGF21down	hsa01040	Biosynthesis of unsaturated fatty acids	3230	tags=100%, list=44%, signal=56%	9415/6319/3992/60481/64834/79071/10965/641371/9524/11332/51495/8310	12	0.557724	2.15638	0.0156915	0.1889	0.149777			MASLD-FGF21unchange	hsa01200	Carbon metabolism	5502	tags=73%, list=48%, signal=38%	2645/5211/5313/4199/2023/35/7086/2747/50/2821/226/55902/80201/5723/4967/26007/2027/1431/2597/2731/113675/2539/5226/3421/230/3418/128/5223/189/2875/3101/5315/6888/5096/25796/8310/8802/283871/4191/7167/5214/6472/5160/5230/1743/5091/2026/1892/6389/26227/2653/6391/132158/55753/3420/3098/48	78	0.254401	2.20092	0.000739136	0.0223757	0.0201583
MASLD-FGF21up	hsa04110	Cell cycle	2003	tags=45%, list=25%, signal=34%	23594/1111/9088/151648/9232/699/990/991/983/4085/113130/1026/9133/10403/993/9700/51343/5347/890/4171/9319/7529/1875/10926/9212/891/10459/5111/4174/57082/25906/7533/10393/1031/546/90381/246184/595	85	0.265184	2.21863	0.000598497	0.0214794	0.0170099			MASLD-FGF21down	hsa04974	Protein digestion and absorption	1430	tags=52%, list=20%, signal=42%	340024/59272/1277/1292/8645/4225/1287/1307/136227/1299/80781/5646/1284/1278/476/1281/206358	33	0.370243	2.12999	0.019676	0.195331	0.154876			MASLD-FGF21unchange	hsa04613	Neutrophil extracellular trap formation	2396	tags=38%, list=21%, signal=30%	8340/8343/3690/8345/317772/27180/8367/8352/51284/8339/79792/8338/10105/8349/79885/208/8336/8331/1511/8347/5605/8348/5331/8370/8334/55506/2475/1535/8365/8337/8364/10013/5296/8970/85236/8329/3018/3683/3684/8358/7417/1184/55766	113	0.216409	2.1992	0.000413011	0.0155383	0.0139985
MASLD-FGF21up	hsa03030	DNA replication	3491	tags=80%, list=43%, signal=46%	5427/4171/56655/57804/5111/4174/54107/5424/10535/2237/5984/6119/4175/5982/4173/4172/23649/79621/6742/5425	25	0.413408	2.19805	0.00173637	0.0467372	0.037012			MASLD-FGF21down	hsa04142	Lysosome	3669	tags=81%, list=50%, signal=41%	20/10053/8372/410/4125/2720/10312/54/4074/9114/1509/5660/535/23457/3482/8907/57192/162/22901/1212/8943/8218/51172/26985/23163/2548/2799/6609/1497/8722/26503/1174/10947/9516/1200/1511/2717/1777/1512/10239/9179/23659/4668/3373/3073/3916/53/2760/138050/5476/4126/537	64	0.286037	2.09305	0.0251358	0.195331	0.154876			MASLD-FGF21unchange	hsa00790	Folate biosynthesis	4	tags=11%, list=0%, signal=11%	57016/441282	19	0.44976	2.18764	0.00112151	0.031122	0.0280379
MASLD-FGF21up	hsa03410	Base excision repair	1938	tags=52%, list=24%, signal=40%	6996/4968/5427/4350/56655/57804/5111/54107/5424/11284/2237/23583/5984/252969/11232	29	0.346923	1.96833	0.00702531	0.141823	0.112312			MASLD-FGF21down	hsa05165	Human papillomavirus infection	2104	tags=47%, list=29%, signal=34%	8517/1026/10319/3914/3690/3909/6696/1869/3913/1277/1292/3911/23513/3135/3918/1855/1287/595/3996/4851/3688/10312/3691/1299/9114/7448/22801/578/1284/148022/7249/1278/5605/9636/3993/535/7124/7148/28227/4853/1452/23352/3908/7283/208/8312/5315/355/572/55502/5590/92359/5159/581/2475/54361/3675/3915/6199/55534/5295/3693	131	0.220712	2.04819	0.00548816	0.130027	0.103097			MASLD-FGF21unchange	hsa05165	Human papillomavirus infection	2855	tags=40%, list=25%, signal=30%	8517/3914/7474/10319/3690/81029/3913/23513/1026/7157/3909/9636/6696/7472/7148/1869/9114/2535/5590/7249/208/595/5605/7124/1277/2335/1855/1292/7058/10312/3993/28227/8313/2475/3908/7283/578/3685/1299/1452/572/54361/7448/3996/535/1284/4851/1293/5296/1278/3134/1282/3688/6199/1287/3695/55502/581/3911/92359/5159/7098/8321/3691/3693/3655/23352/1108/3915/8772/5584/22801/26508/148022/3955/3106/10488/27175	197	0.178229	2.14796	0.000229494	0.0109173	0.00983545
MASLD-FGF21up	hsa05322	Systemic lupus erythematosus	1907	tags=49%, list=24%, signal=38%	8345/8340/8331/8342/8343/8348/7124/8338/8329/1511/8970/55766/8350/126961/3123/3012/55506/3020/3122/3113/733/8334/8347/2212/85236/6628	53	0.266448	1.88015	0.00903031	0.145881	0.115526			MASLD-FGF21down	hsa02010	ABC transporters	2293	tags=68%, list=31%, signal=47%	20/8647/11194/1080/10257/5243/10347/21/215/85320/5244/89845/23457/10058/8714/368/1244	25	0.390221	2.01995	0.0301628	0.195331	0.154876			MASLD-FGF21unchange	hsa00561	Glycerolipid metabolism	2220	tags=35%, list=19%, signal=28%	57016/441282/196051/4023/8694/80168/80339/8525/57678/1609/26007/10555/116255/84649/10554/11343	46	0.286006	2.0321	0.00341911	0.0707864	0.0637716
MASLD-FGF21up	hsa05168	Herpes simplex virus 1 infection	3199	tags=55%, list=39%, signal=34%	8517/684/90333/7124/146542/84911/3654/146540/572/169270/3123/3134/388559/126295/55769/7752/27300/3553/567/581/5818/84924/54205/284390/7594/22835/79744/147837/3122/339559/94039/3113/163131/7556/388561/284406/6009/7554/51710/79230/3106/3105/7561/126070/972/79898/148268/2923/126068/6940/7565/7625/10224/5296/3665/284349/340385/9668/79891/90576/7574/6426/80818/340061/8740/7186/158431/8717/284371/10795…	227	0.15956	1.8252	0.00249461	0.0619814	0.0490842			MASLD-FGF21down	hsa04510	Focal adhesion	1512	tags=40%, list=21%, signal=32%	10319/3914/3690/3909/6696/9564/3913/1277/2316/1292/3911/3918/1287/595/5154/3688/2064/7791/3691/5881/1299/7448/54776/22801/1284/2321/6714/1278/2909/7148/7094/3908/23396/208/81	87	0.243619	1.96482	0.0270615	0.195331	0.154876			MASLD-FGF21unchange	hsa05222	Small cell lung cancer	2187	tags=40%, list=19%, signal=33%	8517/3914/10319/3913/1026/7157/3909/1869/208/1643/595/2335/7186/3908/598/578/3685/7709/1284/5296/1282/3688/1287/5915/581/3911	65	0.236778	1.9713	0.00459322	0.0849745	0.0765536
MASLD-FGF21up	hsa04217	Necroptosis	3949	tags=71%, list=49%, signal=37%	8331/331/3320/7124/8338/8329/823/55766/79643/3012/55506/3553/581/8605/824/192111/8334/7186/8717/818/8878/816/330/3015/3014/7098/6775/2752/3326/3460/5834/8772/81858/6774/92421/148022/6609/7188/355/25978/9555/1536/51510/10059	62	0.242949	1.81832	0.0140562	0.175728	0.139162			MASLD-FGF21down	hsa04979	Cholesterol metabolism	2122	tags=63%, list=29%, signal=45%	4023/1581/8647/55908/255738/706/348/949/4035/4043/26119/10948	19	0.416252	1.89783	0.0368267	0.195331	0.154876			MASLD-FGF21unchange	hsa05203	Viral carcinogenesis	3218	tags=44%, list=28%, signal=32%	8517/8340/8343/8345/23513/1026/8367/983/7157/8339/9114/8349/79885/8347/595/55697/8348/7186/8370/8379/578/991/3249/572/8365/8364/2934/1388/85477/10013/5296/8970/85236/3134/728340/581/3018/7533/1642/23352/1108/87/81/3106/10488/6714/718/5315/896/8342	114	0.188947	1.92314	0.00361372	0.0707864	0.0637716
MASLD-FGF21up	hsa00900	Terpenoid backbone biosynthesis	3740	tags=79%, list=46%, signal=43%	3157/4597/2342/10654/4598/3422/23590/2224/79947/3156/23463/2339/39/38/9453	19	0.384274	1.81658	0.0216752	0.186182	0.147441			MASLD-FGF21down	hsa01212	Fatty acid metabolism	3592	tags=86%, list=49%, signal=44%	9415/2194/6319/3992/31/60481/35/1375/64834/79071/9524/197322/51495/8310/51102/1892/3030/3033	21	0.392946	1.86174	0.039565	0.195331	0.154876			MASLD-FGF21unchange	hsa05130	Pathogenic Escherichia coli infection	4157	tags=55%, list=36%, signal=35%	8517/347733/4640/9080/1365/10383/3654/7280/2768/644150/4641/7124/1364/9071/84790/26999/114609/7186/8797/578/4645/2597/9826/10458/4627/29108/3688/7277/203068/64005/79784/581/8743/81873/8772/24146/4643/9632/10376/5777/6714/25/10810/10454/2147/57121/7122/100506658/5062/4642/5010/5595/10095/356/9266/1366/7430/8717/55971/23191/4671/55930/2017/355/4644	119	0.184216	1.8554	0.00325481	0.0707864	0.0637716
MASLD-FGF21up	hsa01232	Nucleotide metabolism	3257	tags=65%, list=40%, signal=39%	6241/7298/203/221264/377841/1890/7083/144811/272/954/1841/4830/122622/3704/4832/83549/2987/1633/353/79077/271/6240/10201/1716/50484/158/7371/1854/204/7084	46	0.271131	1.81257	0.0163042	0.185201	0.146664			MASLD-FGF21down	hsa00970	Aminoacyl-tRNA biosynthesis	4199	tags=93%, list=58%, signal=40%	7407/23395/2193/25973/92935/57176/2058/16/124454/833/3376/4141/6301/57505/23438/80222/55157/55699/8565/79587/10667/5859/5188/10352/79731/123283	28	0.339719	1.85252	0.0195956	0.195331	0.154876			MASLD-FGF21unchange	hsa04217	Necroptosis	5871	tags=71%, list=51%, signal=35%	317772/55072/823/124044/8338/5834/2747/8336/8331/7124/7186/8797/8334/55506/8878/8337/79643/8605/5321/29082/29108/8329/581/8743/7098/7417/192111/55766/8772/5119/27005/81858/148022/3326/637/356/816/3012/8717/90865/355/6609/142/6776/834/6774/9131/292/818/1536/3460/92421/5836/2752/3320/9555/10059/3717/9825/8335/54822/8969/94239/824/7099	91	0.196517	1.81134	0.005479	0.0960267	0.0865105
MASLD-FGF21up	hsa03420	Nucleotide excision repair	2760	tags=60%, list=34%, signal=40%	5434/5427/2068/5441/56655/57804/5111/54107/5424/5439/1643/5984/6119/1069/5436/4331/1161/7507/5440/9978/5982	35	0.289762	1.7749	0.0259387	0.186182	0.147441			MASLD-FGF21down	hsa03030	DNA replication	3906	tags=88%, list=54%, signal=41%	5424/246243/4174/4171/4175/57804/4173/10535/23649/4172/3978/5425/5557/5111/2237/5426/4176/5981/6118/6117/54107/5982/6742	26	0.345265	1.83428	0.0472419	0.199322	0.158041			MASLD-FGF21unchange	hsa04510	Focal adhesion	2691	tags=37%, list=23%, signal=28%	3914/9564/10319/3690/3913/5154/2064/54776/3909/6696/7148/5881/208/595/1277/2316/5156/2335/1292/7058/2909/7791/7094/25759/3908/3685/1299/572/7448/1284/1293/2277/5296/1278/1282/3688/1287/3695/3911/5159/3691/3693/3655/3915/87/81/22801/3082	131	0.170264	1.80723	0.00633204	0.105428	0.0949806
MASLD-FGF21up	hsa03040	Spliceosome	3469	tags=66%, list=43%, signal=38%	9879/3310/151903/3312/25766/55660/51690/51645/6629/23350/8175/6627/24148/6426/57461/6628/6633/25949/55110/6636/57187/55119/7919/6100/11157/25804/10465/6635/58517/6428/10929/23658/51691/9785/83443/51639/10084	56	0.245715	1.7675	0.0249921	0.186182	0.147441			MASLD-FGF21down	hsa03410	Base excision repair	4220	tags=95%, list=58%, signal=40%	5424/143/57804/11284/4350/3978/5425/10039/252969/5111/2237/5426/5428/142/5981/54936/54107/5982/23583/7374	21	0.371595	1.76058	0.049198	0.199928	0.158521			MASLD-FGF21unchange	hsa00062	Fatty acid elongation	6667	tags=95%, list=58%, signal=40%	641371/79071/54898/64834/60481/11332/9524/10965/3030/9200/3033/51495/1892/51102/5538/401494/122970/117145/79993	20	0.363526	1.80637	0.0166715	0.213524	0.192364
MASLD-FGF21up	hsa05020	Prion disease	4051	tags=69%, list=50%, signal=35%	2906/347733/126328/7124/1337/5687/4714/7280/283106/3310/1346/572/3309/5688/3553/3312/581/5708/1649/10975/10963/54205/84790/1340/7979/10383/7846/5707/5600/733/7386/5296/776/5682/1349/10213/4696/10105/4704/5534/5684/5693/468/5706/5719/4715/515/1460/10376/10488/4728/514/5705/5714/27089/5691/1345/4712/3799/4694/374291/516/4695/517/522/5702/4708/4707/6391/539/5713/506/5700/5704/5595/7388/1385/5880/138…	131	0.180503	1.75132	0.00794259	0.145881	0.115526			MASLD-FGF21down	hsa00062	Fatty acid elongation	3592	tags=92%, list=49%, signal=47%	60481/64834/79071/10965/641371/9524/11332/51495/51102/1892/3030/3033	13	0.432807	1.74316	0.040831	0.195331	0.154876			MASLD-FGF21unchange	hsa00970	Aminoacyl-tRNA biosynthesis	6025	tags=86%, list=52%, signal=41%	7407/2058/23395/16/25973/57176/4141/80222/124454/118672/2193/6301/57505/833/92935/8565/5859/10667/3376/55157/2617/6897/55699/79731	28	0.309742	1.75767	0.014906	0.198548	0.178872
MASLD-FGF21up	hsa00062	Fatty acid elongation	5061	tags=100%, list=62%, signal=38%	641371/54898/79071/9374/60481/11332/10965/5538/64834/122970/9200/51102/3030/3033/117145/201562/401494/79993	18	0.3771	1.747	0.040289	0.197603	0.156485			MASLD-FGF21down	hsa00630	Glyoxylate and dicarboxylate metabolism	3685	tags=92%, list=51%, signal=46%	55902/2731/1431/50/132158/189/283871/4191/48/5096/6472/9380	13	0.424673	1.7104	0.0446292	0.196368	0.155699			MASLD-FGF21unchange	hsa04814	Motor proteins	5986	tags=73%, list=52%, signal=35%	92558/347733/4640/1639/10383/10749/7280/3835/4641/1778/9493/84790/399687/64837/7283/4645/200132/3801/3833/7136/4647/4627/7277/3796/203068/64005/4650/4648/79784/10112/140465/55582/4643/1768/6993/10376/27175/113220/89953/7168/10540/4642/10121/4636/10120/103910/55930/23095/830/4644/11127/55614/84516/1781/23303/10126/7171/51626/57576/24137/26153/63971/59/6991/10398/51174/7846/25981/9928/4628/7802	97	0.182585	1.74597	0.0138168	0.198548	0.178872
MASLD-FGF21up	hsa01040	Biosynthesis of unsaturated fatty acids	2875	tags=68%, list=35%, signal=44%	641371/3992/6319/9415/54898/79071/60481/11332/10965/64834/122970/79966/9200	19	0.3616	1.70939	0.0389789	0.197603	0.156485			MASLD-FGF21down	hsa03430	Mismatch repair	3906	tags=93%, list=54%, signal=43%	9156/5424/57804/4436/3978/5425/5111/5981/6118/4292/5395/6117/5982/6742	15	0.39829	1.67532	0.0400704	0.195331	0.154876			MASLD-FGF21unchange	hsa04820	Cytoskeleton in muscle cells	2301	tags=32%, list=20%, signal=26%	8557/5339/3690/64423/375790/84823/50509/2023/6709/1837/2199/84675/1277/2335/1292/7058/7791/7094/4000/64236/2027/3908/4703/3685/1299/6712/84033/6443/6382/1284/476/51332/10529/1293/7136/1281/1278/4627/1282/3688/8910/1287/3695/1832/79784/1605/3691/3693	149	0.150963	1.69594	0.00940018	0.14906	0.134288
MASLD-FGF21up	hsa04814	Motor proteins	2532	tags=47%, list=31%, signal=33%	92558/10112/347733/4646/24137/55605/7280/4637/8655/9585/9493/6993/10749/59/3835/55582/84790/140465/4641/11127/10383/7846/127602/4636/80022/51174/103910/200132/51626/64147/7283/27175/10121/84376/7168/55860/10376/10126/4644	83	0.201272	1.6631	0.0335817	0.196578	0.155673			MASLD-FGF21down	hsa04930	Type II diabetes mellitus	60	tags=17%, list=1%, signal=17%	8651/9021/8660/8835	23	-0.398474	-1.77309	0.0485612	0.199928	0.158521			MASLD-FGF21unchange	hsa04360	Axon guidance	4203	tags=51%, list=36%, signal=33%	91584/2048/7474/81029/1943/2041/2049/23654/2042/5881/5590/1945/219699/8482/25791/5361/9423/6608/54361/6405/84448/3984/1947/2043/9353/5296/4917/55740/5998/3688/80031/1020/1949/6091/2051/6237/7869/2242/6714/25/54961/29984/9901/5062/7224/54910/5595/1808/4636/5335/4756/2050/816/9860/57715/10507/103910/8503/50855/3265/23380	119	0.166166	1.67359	0.0127351	0.192763	0.173661
MASLD-FGF21up	hsa04137	Mitophagy - animal	3598	tags=66%, list=44%, signal=37%	338382/3725/283106/84557/22808/51024/84134/11337/54543/192111/3265/6233/25813/55626/6237/84315/7186/468/8878/1460/10651/79065/79671/7415/79594/7157/598/7030/10452/267/65018/139341/10133/9927/8678	53	0.23361	1.64843	0.028327	0.186727	0.147872			MASLD-FGF21down	hsa05204	Chemical carcinogenesis - DNA adducts	1002	tags=35%, list=14%, signal=30%	1576/2953/574537/1577/64816/5743/10941/7367	23	-0.407816	-1.81466	0.0467626	0.199322	0.158041			MASLD-FGF21unchange	hsa03010	Ribosome	5556	tags=80%, list=48%, signal=42%	6135/6129/51373/6138/29088/11222/9801/6229/6188/28998/9045/219927/6233/6228/6128/6194/65005/29074/6136/6168/54460/64983/6125/6205/6144/51023/2197/6165/6202/6231/6166/6146/6222/6201/51065/6230/6160/6155/6161/6208/6167/6189/9349/6152/6191/6207/65008/6210/6157/6218/11224/6224/6204/6227/6154/6169/6217/6133/51187/6170/200916/6164/100529239/6235/64968/6192	82	-0.32667	-2.42808	0.00313541	0.0707864	0.0637716
MASLD-FGF21up	hsa04512	ECM-receptor interaction	2990	tags=58%, list=37%, signal=37%	6696/3161/341640/1278/1277/3914/3909/1287/10319/3679/1299/7148/3655/3695/7058/3675/255743/3676/80144/1292/6382/7450/1284/3910/1282/7448/1293/3693/7059/3908	52	0.225164	1.5569	0.0490714	0.197603	0.156485			MASLD-FGF21down	hsa05030	Cocaine addiction	870	tags=29%, list=12%, signal=26%	1386/9586/3725/6571/2354	17	-0.465229	-1.92898	0.033562	0.195331	0.154876			MASLD-FGF21unchange	hsa04657	IL-17 signaling pathway	584	tags=25%, list=5%, signal=24%	3727/6354/1051/1440/3569/6279/2920/3576/6347/5596/5743/8061/2353/2354	55	-0.413924	-2.69168	0.0148002	0.198548	0.178872
MASLD-FGF21up	hsa04914	Progesterone-mediated oocyte maturation	1761	tags=37%, list=22%, signal=29%	9088/699/983/4085/3320/9133/993/51343/3835/5347/890/132864/6195/891/10459/5600/25906/5296/10393	51	0.220276	1.52611	0.0497722	0.197603	0.156485			MASLD-FGF21down	hsa04061	Viral protein interaction with cytokine and cytokine receptor	306	tags=22%, list=4%, signal=21%	6348/2921/3586/3559/6347/7852/2920/10563/3569	41	-0.401348	-2.0305	0.0429553	0.195331	0.154876
MASLD-FGF21up	hsa04976	Bile secretion	1128	tags=30%, list=14%, signal=26%	54657/477/200931/10599/111/9429/8431/3781/8647/57552/107/113/1576/574537/760/28234/54659/10941/482	63	-0.223446	-1.50105	0.0486111	0.197603	0.156485			MASLD-FGF21down	hsa04068	FoxO signaling pathway	2226	tags=52%, list=31%, signal=36%	4089/5293/3480/472/664/5562/51701/901/5290/114907/604/1647/9140/6648/894/10365/1027/5604/6446/5728/23411/3479/23678/3586/2538/11067/7043/5105/4616/8660/10912/3569	62	-0.358114	-2.03224	0.0432	0.195331	0.154876
MASLD-FGF21up	hsa04922	Glucagon signaling pathway	3314	tags=62%, list=41%, signal=37%	5566/200186/5257/32/5465/2997/10000/5106/2642/801/817/2998/51422/84699/1387/23411/3710/23235/5562/2308/5214/6513/23236/6514/3709/2033/9586/5255/10891/2538/5105/5330/150094	53	-0.243831	-1.54523	0.0481283	0.197603	0.156485			MASLD-FGF21down	hsa05208	Chemical carcinogenesis - reactive oxygen species	3	tags=2%, list=0%, signal=2%	4729/2353	97	-0.333274	-2.08379	0.0421687	0.195331	0.154876
MASLD-FGF21up	hsa04360	Axon guidance	3579	tags=60%, list=44%, signal=34%	2050/7852/23380/57522/6091/4775/6714/22885/8829/25/4773/5921/1942/9423/54961/3983/5361/5747/817/57715/1947/5364/5058/54437/8440/151449/85464/54434/6387/23365/55558/5295/2047/659/2534/5336/5362/9475/4233/23654/5578/10509/9901/91584/10507/9723/5727/3688/3845/10500/59277/5293/1969/1948/3985/9037/7224/57556/10501/64101/84612/27289	103	-0.209343	-1.55935	0.0390953	0.197603	0.156485			MASLD-FGF21down	hsa05132	Salmonella infection	14	tags=6%, list=0%, signal=6%	3725/23643/3553/4609/388/3569/2353	115	-0.332983	-2.11273	0.0427099	0.195331	0.154876
MASLD-FGF21up	hsa04713	Circadian entrainment	1447	tags=36%, list=18%, signal=29%	5578/23236/9722/54331/55811/8863/111/9252/107/59345/113/8864/2977/5330/2353/51655	45	-0.251673	-1.56083	0.044905	0.197603	0.156485			MASLD-FGF21down	hsa05170	Human immunodeficiency virus 1 infection	80	tags=2%, list=1%, signal=2%	7852/2353	91	-0.353127	-2.17355	0.0404192	0.195331	0.154876
MASLD-FGF21up	hsa04062	Chemokine signaling pathway	1653	tags=35%, list=20%, signal=28%	5970/6358/9475/4792/7074/10563/6369/58191/57580/23236/3576/23533/3845/6355/54331/5293/3055/10803/3577/6349/414062/111/2920/7454/5604/408/107/59345/113/1230/6354/6368/3579/653361/7409/5330/1794/10235	108	-0.207186	-1.56437	0.0377185	0.197603	0.156485			MASLD-FGF21down	hsa04024	cAMP signaling pathway	206	tags=4%, list=3%, signal=4%	1906/7432/2353	77	-0.379147	-2.26014	0.0394537	0.195331	0.154876
MASLD-FGF21up	hsa04640	Hematopoietic cell lineage	2906	tags=53%, list=36%, signal=34%	1435/929/951/3119/290/1604/1436/947/3566/924/3672/945/3570/3678/928/3690/4311/2057/931/2209/920/7037/1441/1440/3569/952/933/3559/3127	55	-0.242946	-1.57236	0.0477414	0.197603	0.156485			MASLD-FGF21down	hsa04933	AGE-RAGE signaling pathway in diabetic complications	531	tags=26%, list=7%, signal=24%	50507/3725/5292/6401/3553/1906/5054/7056/6347/7043/3569/1958	47	-0.432687	-2.28626	0.0410509	0.195331	0.154876
MASLD-FGF21up	hsa04024	cAMP signaling pathway	2796	tags=52%, list=34%, signal=34%	5465/2867/10000/801/817/2149/5058/814/84699/10451/64411/5295/1387/673/64399/154/481/51/5970/9475/4792/7074/491/10021/56670/5727/55811/5142/477/1259/2033/5293/5144/1906/111/9586/10411/5604/5732/4886/107/113/5348/7409/4881/3991/2353/482	93	-0.209423	-1.57999	0.0422297	0.197603	0.156485			MASLD-FGF21down	hsa04630	JAK-STAT signaling pathway	404	tags=33%, list=6%, signal=31%	246778/85480/6775/1154/5292/9180/5008/4609/51561/3586/3559/2056/8651/9021/8835/3569	49	-0.428116	-2.28854	0.0413223	0.195331	0.154876
MASLD-FGF21up	hsa00564	Glycerophospholipid metabolism	3541	tags=62%, list=44%, signal=35%	5337/10400/2820/43/9489/23761/11145/9791/23646/23659/79888/142891/8760/3931/85465/8526/9663/23171/8398/8613/55224/56261/166929/160851/375775/8399/5320/54947/55326/151056/84803	50	-0.25079	-1.59007	0.0498515	0.197603	0.156485			MASLD-FGF21down	hsa05143	African trypanosomiasis	930	tags=64%, list=13%, signal=56%	2776/23236/6401/3553/3586/3250/3569	11	-0.671097	-2.32318	0.0253548	0.195331	0.154876
MASLD-FGF21up	hsa04725	Cholinergic synapse	2841	tags=50%, list=35%, signal=33%	3717/10000/2788/817/814/84699/5295/3710/2534/2775/5578/23236/23533/3845/54331/3709/5293/111/9586/3784/5604/107/59345/113/5330/2353	52	-0.247635	-1.59301	0.0445763	0.197603	0.156485			MASLD-FGF21down	hsa05321	Inflammatory bowel disease	675	tags=43%, list=9%, signal=40%	8807/6775/6095/3725/3553/51561/3586/2625/7043/3569	23	-0.536101	-2.38549	0.0173556	0.195331	0.154876
MASLD-FGF21up	hsa00590	Arachidonic acid metabolism	1065	tags=37%, list=13%, signal=32%	2053/5743/240/1571/8399/5320/6916/151056/1555/1557	27	-0.312405	-1.59496	0.0452148	0.197603	0.156485			MASLD-FGF21down	hsa05130	Pathogenic Escherichia coli infection	14	tags=5%, list=0%, signal=5%	3725/3553/3569/2353	85	-0.403094	-2.43628	0.0393493	0.195331	0.154876
MASLD-FGF21up	hsa05030	Cocaine addiction	3	tags=17%, list=0%, signal=17%	111/9586/2354	18	-0.368691	-1.61871	0.0460405	0.197603	0.156485			MASLD-FGF21down	hsa05171	Coronavirus disease - COVID-19	109	tags=5%, list=1%, signal=5%	1839/6347/6192/3569/2353	103	-0.395032	-2.44436	0.0383235	0.195331	0.154876
MASLD-FGF21up	hsa04742	Taste transduction	1323	tags=47%, list=16%, signal=39%	10021/23236/8645/80835/6335/5153/6326/5330	17	-0.377893	-1.63057	0.0498221	0.197603	0.156485			MASLD-FGF21down	hsa04010	MAPK signaling pathway	909	tags=24%, list=12%, signal=21%	4803/27330/3303/4217/1386/1850/1848/10235/9252/26291/11221/3479/1847/3725/3553/1326/4609/3727/3556/1969/2247/285/7043/1844/4616/10912/1843/3164/2353	121	-0.40364	-2.55764	0.0369276	0.195331	0.154876
MASLD-FGF21up	hsa05320	Autoimmune thyroid disease	945	tags=33%, list=12%, signal=30%	3107/3586/942/5551/3135/3127	18	-0.376384	-1.65248	0.0490078	0.197603	0.156485			MASLD-FGF21down	hsa05144	Malaria	371	tags=39%, list=5%, signal=37%	6401/3553/3586/6347/7043/7057/3569	18	-0.606158	-2.55941	0.0107399	0.165394	0.13114
MASLD-FGF21up	hsa04933	AGE-RAGE signaling pathway in diabetic complications	1783	tags=38%, list=22%, signal=30%	7424/5336/5970/2308/7043/5578/7040/23236/3576/3383/3845/5293/1906/7048/5603/4846/3569/2152/7056/5330/5292/7412/1958	60	-0.250718	-1.6611	0.0412156	0.197603	0.156485			MASLD-FGF21down	hsa05417	Lipid and atherosclerosis	422	tags=11%, list=6%, signal=11%	3725/23643/6401/3553/6348/2921/6347/2920/3569/2353	89	-0.422654	-2.58361	0.037473	0.195331	0.154876
MASLD-FGF21up	hsa04971	Gastric acid secretion	4432	tags=84%, list=55%, signal=38%	805/6548/5579/5331/91860/483/1131/2770/2771/115/476/60/5566/109/801/817/3766/3710/481/5578/23236/4638/477/3709/111/3784/107/113/760/5330/482	37	-0.289003	-1.6638	0.0326726	0.19543	0.154765			MASLD-FGF21down	hsa04915	Estrogen signaling pathway	109	tags=4%, list=1%, signal=4%	1839/2353	51	-0.4848	-2.60579	0.0320045	0.195331	0.154876
MASLD-FGF21up	hsa04917	Prolactin signaling pathway	1169	tags=31%, list=14%, signal=27%	6514/3845/5293/5604/5603/1154/5618/2353/8835/9021/8651	35	-0.296111	-1.66948	0.0279023	0.186727	0.147872			MASLD-FGF21down	hsa05418	Fluid shear stress and atherosclerosis	422	tags=11%, list=6%, signal=11%	3725/6401/3553/1906/7056/6347/1843/2353	71	-0.446927	-2.61613	0.0353348	0.195331	0.154876
MASLD-FGF21up	hsa00830	Retinol metabolism	1333	tags=35%, list=16%, signal=29%	157506/130/125/54657/126/1592/29785/1576/1555/574537/54659/10941/220/1544/1543	43	-0.276453	-1.67471	0.0352665	0.196578	0.155673			MASLD-FGF21down	hsa03010	Ribosome	3407	tags=89%, list=47%, signal=48%	54948/6143/6130/29093/6135/65005/6138/6146/64983/51121/29074/219927/51023/6125/6205/6128/63875/9045/6156/6233/6194/51373/11222/6166/6228/6229/6144/9801/6202/6230/6160/6201/9349/54460/6136/6157/6222/51065/65008/6189/2197/6208/6155/6161/6227/6217/6152/11224/6224/6168/6231/6165/6133/6207/6204/51187/6235/6164/6154/6191/6169/6167/6218/6210/64968/6170/200916/6192	76	-0.440699	-2.62178	0.0277317	0.195331	0.154876
MASLD-FGF21up	hsa04080	Neuroactive ligand-receptor interaction	922	tags=27%, list=11%, signal=25%	1906/2151/56413/6915/10203/286530/5732/1902/4886/140/10316/5618/1145/9340/727/728/5031/3953/6863/53829/2357/2358/796	84	-0.228401	-1.67474	0.0352988	0.196578	0.155673			MASLD-FGF21down	hsa04921	Oxytocin signaling pathway	68	tags=5%, list=1%, signal=5%	5743/5997/2353	57	-0.482054	-2.62411	0.028048	0.195331	0.154876
MASLD-FGF21up	hsa04724	Glutamatergic synapse	1447	tags=37%, list=18%, signal=30%	5578/6507/23236/10991/54331/3709/111/9456/27165/54407/107/59345/85358/113/6506/246213/5330/6511	49	-0.26602	-1.68112	0.0300694	0.187115	0.148179			MASLD-FGF21down	hsa05207	Chemical carcinogenesis - receptor activation	180	tags=8%, list=2%, signal=8%	9314/2247/8600/10941/7367/2353	75	-0.455947	-2.69072	0.0157907	0.1889	0.149777
MASLD-FGF21up	hsa04726	Serotonergic synapse	2077	tags=48%, list=26%, signal=36%	3357/673/3710/2775/5578/3356/23236/3845/54331/3709/5743/240/111/3781/10411/5604/59345/260293/5330/1557	42	-0.285469	-1.7005	0.0377223	0.197603	0.156485			MASLD-FGF21down	hsa04728	Dopaminergic synapse	3	tags=11%, list=0%, signal=11%	5519/2791/5500/6571/2353	46	-0.512856	-2.70637	0.0283907	0.195331	0.154876
MASLD-FGF21up	hsa05204	Chemical carcinogenesis - DNA adducts	434	tags=22%, list=5%, signal=21%	221357/64816/1576/574537/54659/10941/1544/1557/1543	41	-0.288723	-1.70203	0.0318918	0.194359	0.153917			MASLD-FGF21down	hsa05166	Human T-cell leukemia virus 1 infection	198	tags=8%, list=3%, signal=8%	3559/1959/7538/7043/3569/1958/2353	89	-0.446078	-2.72679	0.0361103	0.195331	0.154876
MASLD-FGF21up	hsa04520	Adherens junction	3678	tags=68%, list=45%, signal=38%	5908/5770/60/5777/3643/6714/2241/4088/87/4089/8976/1956/57154/4008/5787/7082/1387/8936/1500/2534/5795/57493/9475/4233/7525/6934/10580/2260/2033/5797/6591/7048/54922/7454/3480/1003/83439/8826/29119	57	-0.261973	-1.7057	0.0200789	0.1853	0.146742			MASLD-FGF21down	hsa05167	Kaposi sarcoma-associated herpesvirus infection	153	tags=11%, list=2%, signal=11%	4609/2921/2247/285/7538/5743/2920/3569/2353	79	-0.463906	-2.73491	0.0100882	0.163535	0.129665
MASLD-FGF21up	hsa04611	Platelet activation	3681	tags=66%, list=45%, signal=36%	115/5908/6850/3673/60/2909/83660/84876/5566/6714/109/2983/8773/4067/7094/10000/6786/2149/5584/23365/5295/83706/2982/3710/2534/2244/5336/9475/11093/23236/3690/23533/4638/3688/3709/5293/111/6915/5603/107/4846/6916/113/3937/2977/2207/5330/10235	73	-0.244207	-1.70859	0.0418652	0.197603	0.156485			MASLD-FGF21down	hsa01522	Endocrine resistance	109	tags=5%, list=1%, signal=5%	1839/2353	41	-0.540743	-2.73573	0.0260913	0.195331	0.154876
MASLD-FGF21up	hsa05321	Inflammatory bowel disease	1667	tags=41%, list=21%, signal=32%	4094/5970/7043/6095/7040/3586/7099/64127/7097/8807/3569/3594/3127	32	-0.313365	-1.73341	0.0352964	0.196578	0.155673			MASLD-FGF21down	hsa04660	T cell receptor signaling pathway	553	tags=14%, list=8%, signal=13%	5519/1493/3725/1326/3586/2353	43	-0.530241	-2.73649	0.0292554	0.195331	0.154876
MASLD-FGF21up	hsa04060	Cytokine-cytokine receptor interaction	1503	tags=36%, list=19%, signal=30%	3570/10563/7043/9518/93/6369/58191/7040/3576/1896/3977/6355/3556/2057/3603/10803/3577/6349/414062/3586/1489/7048/2920/130399/163702/1439/4838/920/55540/23529/1441/3625/53833/1271/84957/5008/1440/1230/6354/5618/8807/3569/6368/90865/3594/3579/94/10148/3559/3587/3953/3557/3976/654	150	-0.224595	-1.74033	0.0447761	0.197603	0.156485			MASLD-FGF21down	hsa05231	Choline metabolism in cancer	3	tags=7%, list=0%, signal=7%	3725/8395/2353	43	-0.532327	-2.74726	0.027729	0.195331	0.154876
MASLD-FGF21up	hsa04392	Hippo signaling pathway - multiple species	2594	tags=68%, list=32%, signal=47%	4771/60485/5058/166824/79633/8463/7003/9113/26524/9770/122786/8642/7004	19	-0.391719	-1.76	0.0271387	0.186727	0.147872			MASLD-FGF21down	hsa05135	Yersinia infection	422	tags=11%, list=6%, signal=11%	3725/3553/8395/3586/6347/3569/2353	61	-0.495517	-2.78791	0.0428511	0.195331	0.154876
MASLD-FGF21up	hsa00980	Metabolism of xenobiotics by cytochrome P450	1260	tags=36%, list=16%, signal=30%	2953/130/125/54657/126/1571/221357/29785/1576/1555/574537/54659/10941/1544/1543	42	-0.298781	-1.7798	0.0301237	0.187115	0.148179			MASLD-FGF21down	hsa05161	Hepatitis B	169	tags=8%, list=2%, signal=8%	1959/1960/7043/3569/2353	64	-0.489653	-2.80323	0.0283989	0.195331	0.154876
MASLD-FGF21up	hsa05133	Pertussis	1933	tags=46%, list=24%, signal=35%	712/3394/5970/720/3678/7189/721/3576/3688/718/3586/5603/7099/3569/727/714/713/2353	39	-0.30616	-1.78412	0.0247561	0.186182	0.147441			MASLD-FGF21down	hsa05162	Measles	422	tags=13%, list=6%, signal=13%	3725/1460/10332/3553/3559/3569/2353	52	-0.521595	-2.813	0.0248521	0.195331	0.154876
MASLD-FGF21up	hsa05140	Leishmaniasis	1694	tags=43%, list=21%, signal=34%	65108/5970/4792/3716/7043/7189/7040/3688/718/5743/2209/3586/5603/7099/7097/653361/2353/2214/3127	44	-0.29799	-1.80733	0.0295373	0.187115	0.148179			MASLD-FGF21down	hsa04932	Non-alcoholic fatty liver disease	36	tags=7%, list=0%, signal=7%	4729/9021/8660/3569/2353	74	-0.48021	-2.84366	0.0355239	0.195331	0.154876
MASLD-FGF21up	hsa04970	Salivary secretion	1970	tags=48%, list=24%, signal=36%	2982/3710/154/481/1471/491/5578/23236/280/477/3709/111/107/3778/113/2977/952/5330/482	40	-0.30949	-1.81504	0.0256888	0.186182	0.147441			MASLD-FGF21down	hsa05224	Breast cancer	559	tags=20%, list=8%, signal=19%	3280/26291/8324/3479/3725/4609/2247/8600/4616/10912/2353	55	-0.528542	-2.86476	0.0137699	0.1889	0.149777
MASLD-FGF21up	hsa04913	Ovarian steroidogenesis	985	tags=38%, list=12%, signal=33%	5743/240/111/3480/107/3479/113/654/1543	24	-0.373532	-1.82953	0.0237015	0.186182	0.147441			MASLD-FGF21down	hsa04725	Cholinergic synapse	3	tags=5%, list=0%, signal=5%	2791/2353	37	-0.5745	-2.88208	0.0467119	0.199322	0.158041
MASLD-FGF21up	hsa00760	Nicotinate and nicotinamide metabolism	2671	tags=70%, list=33%, signal=47%	5167/23408/25961/54981/23530/23411/316/4907/10135/5169/554235/4837/133686/952	20	-0.40261	-1.82982	0.0190132	0.1853	0.146742			MASLD-FGF21down	hsa04662	B cell receptor signaling pathway	3	tags=6%, list=0%, signal=6%	3725/2353	32	-0.599882	-2.91919	0.0216503	0.195331	0.154876
MASLD-FGF21up	hsa04740	Olfactory transduction	3314	tags=79%, list=41%, signal=47%	5566/109/156/2788/801/817/83988/401427/8383/286365/408/5138/6546/5997/5153	19	-0.410536	-1.84455	0.0174956	0.185201	0.146664			MASLD-FGF21down	hsa04713	Circadian entrainment	31	tags=5%, list=0%, signal=5%	51655/2353	37	-0.583922	-2.92935	0.0395648	0.195331	0.154876
MASLD-FGF21up	hsa00220	Arginine biosynthesis	664	tags=46%, list=8%, signal=42%	27165/4846/84706/384/445/1373	13	-0.483238	-1.84837	0.0198677	0.1853	0.146742			MASLD-FGF21down	hsa04380	Osteoclast differentiation	422	tags=15%, list=6%, signal=14%	3725/3553/3727/3726/8600/8651/9021/2354/2353	60	-0.527141	-2.94659	0.0437592	0.195331	0.154876
MASLD-FGF21up	hsa05144	Malaria	1576	tags=44%, list=19%, signal=35%	4233/7043/7040/4035/3576/3383/5175/3586/7099/7097/1440/3569/7057/7412	32	-0.339179	-1.87621	0.0234599	0.186182	0.147441			MASLD-FGF21down	hsa04658	Th1 and Th2 cell differentiation	198	tags=12%, list=3%, signal=11%	3559/2625/2353	26	-0.654731	-2.97609	0.00940317	0.160899	0.127575
MASLD-FGF21up	hsa04270	Vascular smooth muscle contraction	2022	tags=46%, list=25%, signal=35%	673/133/2982/4628/3710/4660/9475/27094/4882/5578/8398/23236/4638/10267/3709/1906/111/10203/5604/8399/4629/5320/107/3778/113/27345/72/2977/5330/4881/796	67	-0.27414	-1.87857	0.0137556	0.175728	0.139162			MASLD-FGF21down	hsa05210	Colorectal cancer	89	tags=10%, list=1%, signal=10%	7043/4616/10912/2353	39	-0.599069	-3.02046	0.0159461	0.1889	0.149777
MASLD-FGF21up	hsa04022	cGMP-PKG signaling pathway	2139	tags=46%, list=26%, signal=34%	3667/3764/2982/3710/154/481/2626/9475/27094/4882/491/2969/6722/23236/4205/23533/4638/477/3709/1259/111/9586/8660/5604/5138/107/140/6546/4846/3778/113/27345/5997/2977/5330/4881/482	81	-0.261825	-1.91138	0.0141453	0.175728	0.139162			MASLD-FGF21down	hsa04620	Toll-like receptor signaling pathway	422	tags=18%, list=6%, signal=17%	3725/23643/3553/1326/6348/3569/2353	38	-0.608499	-3.0517	0.00874595	0.160899	0.127575
MASLD-FGF21up	hsa04924	Renin secretion	2153	tags=53%, list=27%, signal=39%	5734/1508/2982/3710/154/23236/3709/1906/111/5972/5732/3778/5153/2977/5330/1636/4881	32	-0.349255	-1.93194	0.0215831	0.186182	0.147441			MASLD-FGF21down	hsa05140	Leishmaniasis	422	tags=21%, list=6%, signal=20%	3725/3553/3586/7043/5743/2353	28	-0.664809	-3.06723	0.00391404	0.125152	0.0992316
MASLD-FGF21up	hsa04014	Ras signaling pathway	3232	tags=62%, list=40%, signal=38%	4303/25/22800/11145/5921/1942/4804/56034/1435/5156/2264/4763/2549/1956/10000/2788/801/6654/5058/1436/4915/5922/27/5899/5295/253959/83593/3481/7424/5336/8831/5970/2114/2261/4233/7074/5578/8398/5966/9610/57186/2260/3845/54331/5293/9846/22821/1969/6789/2321/2113/3480/5604/8399/5320/59345/9771/7010/3479/2254/23179/115727/285/283455/5900/2324/3791/10235	110	-0.259257	-1.96606	0.0181145	0.185201	0.146664			MASLD-FGF21down	hsa04659	Th17 cell differentiation	422	tags=21%, list=6%, signal=19%	3725/3553/51561/3556/3559/2625/3569/2353	39	-0.617011	-3.11092	0.0151683	0.1889	0.149777
MASLD-FGF21up	hsa04972	Pancreatic secretion	1462	tags=42%, list=18%, signal=35%	491/5578/23236/280/477/3709/111/3784/8399/5320/107/3778/113/9545/952/760/5330/482	43	-0.324756	-1.96732	0.00899275	0.145881	0.115526			MASLD-FGF21down	hsa05142	Chagas disease	422	tags=20%, list=6%, signal=19%	3725/3553/6348/3586/5054/6347/7043/3569/2353	45	-0.595921	-3.1275	0.00378351	0.125152	0.0992316
MASLD-FGF21up	hsa04928	Parathyroid hormone synthesis, secretion and action	2022	tags=44%, list=25%, signal=33%	673/65125/3710/5745/4041/5578/23236/4205/2260/5142/3709/5144/111/9586/5604/3727/408/65267/107/1594/113/64386/5330/4929/1839/2353/1958	61	-0.296417	-1.97185	0.0178228	0.185201	0.146664			MASLD-FGF21down	hsa04928	Parathyroid hormone synthesis, secretion and action	305	tags=16%, list=4%, signal=15%	65267/3727/8600/2625/1839/4929/1958/2353	51	-0.583832	-3.13808	0.0129612	0.1889	0.149777
MASLD-FGF21up	hsa05142	Chagas disease	1729	tags=44%, list=21%, signal=35%	2775/7132/5970/4792/7043/7189/7040/23236/3576/2769/718/5293/6349/414062/3586/7048/10333/5603/7099/107/7097/3569/714/5330/1636/713/2353	61	-0.298264	-1.98413	0.0178228	0.185201	0.146664			MASLD-FGF21down	hsa05133	Pertussis	422	tags=18%, list=6%, signal=17%	3725/23643/3553/51561/3586/3569/2353	38	-0.629315	-3.15609	0.00721384	0.158705	0.125835
MASLD-FGF21up	hsa04978	Mineral absorption	3829	tags=84%, list=47%, signal=44%	7779/26872/113235/261729/476/6569/2495/493/30061/6523/4496/55630/540/481/54822/538/491/4489/477/4499/4490/3162/6546/4494/482/4501	31	-0.364036	-1.98439	0.00903288	0.145881	0.115526			MASLD-FGF21down	hsa04668	TNF signaling pathway	422	tags=21%, list=6%, signal=20%	3725/6401/3553/1326/2921/3726/1051/1906/6347/5743/2920/9021/3569/2353	66	-0.554529	-3.16374	0.0353338	0.195331	0.154876
MASLD-FGF21up	hsa04330	Notch signaling pathway	3685	tags=79%, list=45%, signal=44%	1857/3065/342371/23385/1855/9794/4242/6868/1488/3280/84441/1840/1387/23493/7091/4853/6310/4854/7090/9612/83737/7089/23013/55534/2033/4851/1487/4855/28514/54567/441478	39	-0.353064	-2.05746	0.00992039	0.152585	0.120835			MASLD-FGF21down	hsa05031	Amphetamine addiction	10	tags=18%, list=0%, signal=18%	5500/3725/6571/2354/2353	28	-0.686081	-3.16537	0.00306018	0.125152	0.0992316
MASLD-FGF21up	hsa04935	Growth hormone synthesis, secretion and action	1135	tags=33%, list=14%, signal=29%	3845/55811/3709/2033/5293/3483/111/9586/8660/5604/5603/107/4214/3479/113/5330/2353/8835/3726/9021/8651	63	-0.307218	-2.06381	0.0229865	0.186182	0.147441			MASLD-FGF21down	hsa04935	Growth hormone synthesis, secretion and action	60	tags=11%, list=1%, signal=11%	8651/9021/8660/8835/2353	45	-0.607937	-3.19056	0.00366047	0.125152	0.0992316
MASLD-FGF21up	hsa04630	JAK-STAT signaling pathway	1037	tags=34%, list=13%, signal=30%	2057/2033/5293/3586/1489/163702/1439/23529/1441/53833/1271/1154/5008/1440/5618/3569/3594/4609/3559/5292/3587/3953/8835/9021/3976/8651	77	-0.2889	-2.07169	0.0414299	0.197603	0.156485			MASLD-FGF21down	hsa04917	Prolactin signaling pathway	147	tags=19%, list=2%, signal=18%	8600/8651/9021/8835/2353	27	-0.713029	-3.30769	0.00285325	0.125152	0.0992316
MASLD-FGF21up	hsa04015	Rap1 signaling pathway	3084	tags=59%, list=38%, signal=37%	26037/1942/3397/4804/7094/56034/1435/5156/2264/1956/10000/9223/801/260425/2149/1436/5584/1399/3683/10451/64411/5899/5295/83593/673/9732/1500/9693/7424/23094/2775/2261/4233/7074/5587/5578/23236/3690/2260/3688/3845/5293/57568/1969/111/2321/10411/3480/5604/5216/5603/1902/107/9771/7010/3479/113/3937/2254/285/57121/7409/5330/5900/2324/84612/7057/2357/3791/10235	118	-0.283104	-2.10857	0.0141067	0.175728	0.139162			MASLD-FGF21down	hsa05323	Rheumatoid arthritis	478	tags=36%, list=7%, signal=34%	1493/3725/3553/6348/2921/51561/8600/6347/7043/2920/3569/2353	33	-0.709465	-3.48456	0.00866285	0.160899	0.127575
MASLD-FGF21up	hsa05150	Staphylococcus aureus infection	1622	tags=46%, list=20%, signal=37%	5648/720/5340/721/3383/1828/6404/718/2209/3586/727/714/728/713/2214/2357/2358/1675/3127	41	-0.363562	-2.1432	0.0110792	0.162662	0.128815			MASLD-FGF21down	hsa04657	IL-17 signaling pathway	422	tags=31%, list=6%, signal=29%	3725/3553/2921/3727/1051/6347/5743/2920/3569/2354/2353	36	-0.709492	-3.49743	0.00466111	0.125152	0.0992316
MASLD-FGF21up	hsa00591	Linoleic acid metabolism	1399	tags=73%, list=17%, signal=60%	8398/1571/8399/5320/1576/151056/1544/1557	11	-0.638164	-2.25412	0.00496653	0.106946	0.0846925
MASLD-FGF21up	hsa04657	IL-17 signaling pathway	985	tags=35%, list=12%, signal=31%	5743/6280/1051/2920/5603/55540/3727/10758/1440/6279/6354/3569/2353/5596/8061/2354	46	-0.373877	-2.30621	0.00435132	0.100391	0.0795016
MASLD-FGF21up	hsa04380	Osteoclast differentiation	1866	tags=44%, list=23%, signal=34%	3710/2534/5336/7132/5970/4792/3716/7189/7040/29760/3690/353514/3709/5293/2209/9846/6688/7048/11024/5604/5603/3727/9020/3937/10326/2355/653361/2353/2214/10990/3726/11027/9021/8651/8061/2354	82	-0.319025	-2.33174	0.0183481	0.185201	0.146664
MASLD-FGF21up	hsa04514	Cell adhesion molecules	2381	tags=52%, list=29%, signal=37%	947/83700/3385/3683/9379/958/90952/6383/1000/1462/4685/23562/5789/3133/10666/24146/3383/9075/5175/3688/6404/3680/6385/5797/4684/3107/3384/920/942/100506658/5802/1003/5788/933/9378/3135/9672/29126/64101/22865/6614/80380/7412/3127	84	-0.323316	-2.3707	0.0274548	0.186727	0.147872
MASLD-FGF21up	hsa04610	Complement and coagulation cascades	2547	tags=66%, list=31%, signal=46%	2160/2149/2153/1604/2155/5627/3818/729/2158/712/5327/2244/7035/5648/720/5340/721/2157/718/731/3078/2151/735/2165/5329/81494/2152/7056/727/10877/714/728/10878/713/5055/11326/1675	56	-0.414839	-2.69545	0.0225201	0.186182	0.147441

## Sheet: Table S9
ID	Description	setSize	enrichmentScore	NES	pvalue	p.adjust	qvalue	rank	leading_edge	core_enrichment	Database	Cohort
CD4/Helper T cell	CD4/Helper T cell	22	0.487774	2.40366	0.000249676	0.00199741	0.00144549	1290	tags=55%, list=16%, signal=46%	CXCL10/CCL20/CXCL9/CAPG/CXCL11/HSP90AA1/HSPA6/LTB/CD3G/DUSP1/CD3D/IL7R	Table S6	MASLD-FGF21up
CD8/Cytotoxic T cell	CD8/Cytotoxic T cell	11	0.42563	1.54406	0.0649087	0.17309	0.125262	1609	tags=64%, list=20%, signal=51%	CD3G/CCR5/CD3D/CCL4/CCL3/GZMK/GZMH	Table S6	MASLD-FGF21up
Macrophage	Macrophage	23	-0.29045	-1.39883	0.102377	0.204753	0.148177	940	tags=35%, list=11%, signal=31%	FCGR1A/HMOX1/ADGRE1/MS4A7/PTPRC/C1QC/C1QB/SIGLEC1	Table S6	MASLD-FGF21up
Neutrophil	Neutrophil	24	-0.433878	-2.11813	0.00355845	0.0142338	0.0103008	1261	tags=50%, list=15%, signal=42%	CXCL8/NAMPT/PTGS2/S100A9/CXCR1/CXCL2/CSF3R/S100A8/PTPRC/CXCR2/CMTM2/PROK2	Table S6	MASLD-FGF21up
KC	KC	19	-0.612056	-2.746	0.000171613	0.00199741	0.00144549	631	tags=47%, list=8%, signal=44%	TLR4/PTPRC/SDC3/LILRB5/FOLR2/CD5L/VCAM1/CETP/LYVE1	Table S6	MASLD-FGF21up
ID	Description	setSize	enrichmentScore	NES	pvalue	p.adjust	qvalue	rank	leading_edge	core_enrichment	Database	Cohort
T cells CD8	T cells CD8	23	0.340085	1.68479	0.0242206	0.0666067	0.0446169	2295	tags=57%, list=28%, signal=41%	MAP9/LTB/CD3G/CD3D/PTPRCAP/NKG7/KLRF1/IL7R/GZMK/GZMH/CD247/LIME1/CD6	LM22	MASLD-FGF21up
Mast cells activated	Mast cells activated	12	0.411863	1.54589	0.0702128	0.171631	0.114968	2561	tags=67%, list=31%, signal=46%	CCL20/HDC/CTSG/IL1B/CCL4/CPA3/IL1RL1/ATP8B4	LM22	MASLD-FGF21up
T cells CD4 naive	T cells CD4 naive	18	0.327051	1.4637	0.0862069	0.189655	0.127042	3056	tags=72%, list=37%, signal=45%	MAP9/LTB/CD3G/CD3D/SERGEF/ACAP1/IL7R/EPHA1/CD247/LIME1/MAP4K2/CCR7/SH2D1A	LM22	MASLD-FGF21up
Dendritic cells resting	Dendritic cells resting	21	0.298061	1.4304	0.114286	0.228571	0.15311	787	tags=29%, list=10%, signal=26%	TREM2/FZD2/CCL22/SLAMF8/FPR3/CD1C	LM22	MASLD-FGF21up
Dendritic cells activated	Dendritic cells activated	31	-0.328801	-1.70797	0.0185294	0.0582353	0.0390093	652	tags=35%, list=8%, signal=33%	RSAD2/NR4A3/CLIC2/CCL8/IFI44L/CD86/EBI3/IL2RA/SIGLEC1/PDCD1LG2/TNFAIP6	LM22	MASLD-FGF21up
T cells follicular helper	T cells follicular helper	18	-0.406447	-1.78339	0.017102	0.0582353	0.0390093	49	tags=22%, list=1%, signal=22%	ZBTB10/RGS1/SIK1/FOSB	LM22	MASLD-FGF21up
Plasma cells	Plasma cells	14	-0.456585	-1.80111	0.0142156	0.0582353	0.0390093	676	tags=36%, list=8%, signal=33%	REN/MROH7/CD38/SIK1/MAST1	LM22	MASLD-FGF21up
Macrophages M2	Macrophages M2	22	-0.484111	-2.25619	0.00294758	0.0272192	0.018233	1213	tags=50%, list=15%, signal=43%	CLIC2/CCL8/CD4/MS4A6A/CCL23/EBI3/CFP/P2RY13/CD209/SIGLEC1/PDCD1LG2	LM22	MASLD-FGF21up
Macrophages M1	Macrophages M1	35	-0.433241	-2.3645	0.00494895	0.0272192	0.018233	1498	tags=49%, list=18%, signal=40%	CXCL13/RSAD2/LAG3/CLIC2/CCL8/ARRB1/IFI44L/CYP27B1/NOD2/CD38/EBI3/IL2RA/TNIP3/SIGLEC1/APOBEC3A/SOCS1/TNFAIP6	LM22	MASLD-FGF21up
Monocytes	Monocytes	35	-0.551609	-3.01051	0.00481786	0.0272192	0.018233	1131	tags=51%, list=14%, signal=45%	CHST15/MNDA/HCK/CREB5/MS4A6A/CSF3R/NOD2/TLR2/C5AR1/PADI4/CFP/P2RY13/LILRA2/FPR1/NFE2/S100A12/APOBEC3A/FOSB	LM22	MASLD-FGF21up
Neutrophils	Neutrophils	43	-0.541284	-3.15289	0.00262538	0.0272192	0.018233	1131	tags=51%, list=14%, signal=44%	CHST15/MNDA/CXCR1/DPEP2/CREB5/CSF3R/TLR2/MMP25/IL18RAP/HAL/CXCR2/C5AR1/PADI4/CFP/P2RY13/LILRA2/FPR1/NFE2/FPR2/S100A12/APOBEC3A/TNFAIP6	LM22	MASLD-FGF21up
ID	Description	setSize	enrichmentScore	NES	pvalue	p.adjust	qvalue	rank	leading_edge	core_enrichment	Database	Cohort
Neutrophil	Neutrophil	14	-0.599175	-2.30859	0.0175432	0.157888	0.147732	2176	tags=86%, list=30%, signal=61%	S100A9/CXCR2/GCA/SOD2/CXCL1/SLC25A37/NAMPT/CMTM2/BPI/PROK2/PTGS2/CXCL2	Table S6	MASLD-FGF21down
ID	Description	setSize	enrichmentScore	NES	pvalue	p.adjust	qvalue	rank	leading_edge	core_enrichment	Database	Cohort
Macrophages M2	Macrophages M2	14	0.310767	1.26971	0.192905	0.231486	0.148909	295	tags=21%, list=4%, signal=21%	TREM2/TLR8/CHI3L1	LM22	MASLD-FGF21down
B cells memory	B cells memory	13	-0.390268	-1.36414	0.134078	0.195074	0.125486	2726	tags=69%, list=37%, signal=44%	IRF8/FCGR2B/NPIPB15/RALGPS2/CD72/RASGRP2/MS4A1/CD69/BACH2	LM22	MASLD-FGF21down
B cells naive	B cells naive	18	-0.341857	-1.37007	0.151724	0.195074	0.125486	1729	tags=50%, list=23%, signal=38%	IL4R/RALGPS2/NIPSNAP3B/CD72/RASGRP2/EAF2/MS4A1/CD69/BACH2	LM22	MASLD-FGF21down
T cells CD4 memory resting	T cells CD4 memory resting	16	-0.362161	-1.39587	0.144112	0.195074	0.125486	1910	tags=56%, list=26%, signal=42%	CD4/ZFP36L2/SH2D1A/KLRB1/PTGER2/RASGRP2/CTLA4/GPR171/CD69	LM22	MASLD-FGF21down
Dendritic cells resting	Dendritic cells resting	13	-0.401289	-1.40266	0.126629	0.195074	0.125486	1551	tags=62%, list=21%, signal=49%	CLEC4A/AIF1/CLEC7A/CCDC102B/C1orf54/CLIC2/SCN9A/EGR2	LM22	MASLD-FGF21down
Macrophages M1	Macrophages M1	17	-0.446664	-1.73959	0.0522648	0.107607	0.0692207	615	tags=35%, list=8%, signal=32%	HESX1/CLIC2/IFI44L/IL2RA/SOCS1/CXCL13	LM22	MASLD-FGF21down
T cells CD4 memory activated	T cells CD4 memory activated	11	-0.521781	-1.74676	0.0538033	0.107607	0.0692207	818	tags=45%, list=11%, signal=40%	GZMB/CTLA4/GPR171/IL2RA/CXCL13	LM22	MASLD-FGF21down
Neutrophils	Neutrophils	30	-0.385145	-1.79276	0.0614035	0.110526	0.0710988	1285	tags=47%, list=17%, signal=39%	AIF1/DPEP2/TLR2/QPCT/CREB5/LST1/IL18RAP/C5AR1/FFAR2/S100A12/FPR2/VNN3/PADI4/FPR1	LM22	MASLD-FGF21down
T cells CD8	T cells CD8	15	-0.489578	-1.81853	0.036505	0.107607	0.0692207	1564	tags=53%, list=21%, signal=42%	SH2D1A/KLRB1/GZMB/KLRF1/GNLY/GPR171/CD69/DUSP2	LM22	MASLD-FGF21down
Monocytes	Monocytes	26	-0.436315	-1.96467	0.0457627	0.107607	0.0692207	1285	tags=38%, list=17%, signal=32%	AIF1/CLEC7A/TLR2/CREB5/LST1/C5AR1/S100A12/PADI4/FPR1/FOSB	LM22	MASLD-FGF21down
NK cells resting	NK cells resting	17	-0.562434	-2.19046	0.0175933	0.0791696	0.0509278	1592	tags=59%, list=22%, signal=46%	CD160/SH2D1A/KLRB1/TXK/GZMB/S1PR5/IL18RAP/KLRF1/GNLY/BPI	LM22	MASLD-FGF21down
T cells gamma delta	T cells gamma delta	17	-0.631705	-2.46025	0.0147263	0.0791696	0.0509278	1592	tags=65%, list=22%, signal=51%	CD160/SH2D1A/CXCR6/SKAP1/KLRB1/GZMB/IL18RAP/GNLY/GPR171/SCN9A/DUSP2	LM22	MASLD-FGF21down
T cells follicular helper	T cells follicular helper	12	-0.763992	-2.62262	0.0230484	0.0829741	0.0533752	487	tags=42%, list=7%, signal=39%	CTLA4/CD69/CXCL13/FOSB/RGS1	LM22	MASLD-FGF21down
Eosinophils	Eosinophils	19	-0.655754	-2.69766	0.0112684	0.0791696	0.0509278	684	tags=53%, list=9%, signal=48%	IL18RAP/ST3GAL6/DACH1/FFAR2/BCL2A1/GPR183/SAMSN1/PADI4/BPI/RGS1	LM22	MASLD-FGF21down
NK cells activated	NK cells activated	22	-0.671533	-2.84293	0.00665538	0.0791696	0.0509278	1588	tags=73%, list=22%, signal=57%	TNFSF14/SH2D1A/CCND2/KLRB1/TXK/PTGER2/GZMB/CCL4/S1PR5/IL18RAP/KLRF1/GNLY/GPR171/OSM/CD69/SOCS1	LM22	MASLD-FGF21down
ID	Description	setSize	enrichmentScore	NES	pvalue	p.adjust	qvalue	rank	leading_edge	core_enrichment	Database	Cohort
Neutrophil	Neutrophil	26	-0.436021	-2.16343	0.00876076	0.175215	0.175215	3429	tags=62%, list=29%, signal=44%	ANXA3/GCA/CSF3R/SLC25A37/IFITM2/CXCR1/S100A9/PRTN3/NAMPT/CXCR2/S100A8/CXCL2/CXCL8/CMTM2/PTGS2/PROK2	Table S6	MASLD-FGF21unchange
ID	Description	setSize	enrichmentScore	NES	pvalue	p.adjust	qvalue	rank	leading_edge	core_enrichment	Database	Cohort
T cells CD4 naive	T cells CD4 naive	29	0.310664	1.87324	0.0127938	0.100115	0.0910135	4150	tags=66%, list=36%, signal=42%	LIME1/EPHA1/CD3G/GAL3ST4/CD7/BCL11B/CD3D/LCK/LTB/SERGEF/ANKRD55/MAP4K2/ACAP1/CD2/CD247/MAP4K1/CD40LG/LAT/TRAT1	LM22	MASLD-FGF21unchange
Monocytes	Monocytes	41	-0.336493	-1.93313	0.013652	0.100115	0.0910135	2866	tags=41%, list=25%, signal=31%	MNDA/RNASE2/CFP/AIF1/FPR1/CLEC7A/MEFV/TLR2/LST1/NOD2/C5AR1/CREB5/S100A12/PADI4/NFE2/APOBEC3A/FOSB	LM22	MASLD-FGF21unchange
Neutrophils	Neutrophils	47	-0.399591	-2.42681	0.0103414	0.100115	0.0910135	2586	tags=49%, list=22%, signal=38%	CXCR1/CFP/AIF1/FPR1/QPCT/DPEP2/MEFV/VNN3/TLR2/HAL/LST1/C5AR1/CXCR2/CREB5/IL18RAP/MMP25/FFAR2/S100A12/PADI4/FPR2/NFE2/APOBEC3A/TNFAIP6	LM22	MASLD-FGF21unchange
